# Supplementary material for: Genome-wide analysis and expression profile of the bZIP gene family in poplar
Source: BMC Plant Biol. 2021 Mar 1;21:122. doi: 10.1186/s12870-021-02879-w (PMC7919096; doi:10.1186/s12870-021-02879-w)
Supplement: Supplementary file 6 — Additional file 6: Supplemental Data 1. Pairwise gene expressions. C denotes without salt treatment. The DEGs were identified by use of the DESeq software and the thresholds were set at both fold change > = 2 and padj <= 0.05. [file 12870_2021_2879_MOESM6_ESM.xlsx]

## Sheet: Leaf-Root pair
id	baseMean	leaf(C)_baseMean	root(C)_baseMean	foldChange	log2FoldChange	pval	padj
Potri.005G053200.1	258.58	454.145	63.0144	0.138754	-2.8494	4.99806e-25	1.94924e-23
Potri.004G175200.1	43.1904	65.7147	20.6661	0.314483	-1.66895	0.000479011	0.00207572
Potri.009G101200.1	303.073	446.256	159.89	0.358292	-1.48079	0.00104979	0.0040942
Potri.004G158200.1	313.136	457.585	168.687	0.368646	-1.43969	6.07101e-08	4.3049e-07
Potri.004G140600.1	95.7467	138.433	53.0606	0.383295	-1.38347	8.46367e-05	0.000412604
Potri.002G125400.1	120.343	171.465	69.2211	0.403703	-1.30863	0.00309697	0.0100652
Potri.001G374200.1	34.4902	48.5062	20.4742	0.422094	-1.24436	0.01956	0.0478239
Potri.003G097600.1	206.157	275.677	136.636	0.495639	-1.01264	0.00199876	0.00742395
Potri.009G119700.1	351.776	211.971	491.582	2.31911	1.21357	1.17149e-05	6.5269e-05
Potri.013G040700.1	443.186	265.889	620.483	2.33362	1.22257	0.0201261	0.0478239
Potri.002G090700.1	168.933	98.3438	239.523	2.43557	1.28426	9.23775e-06	5.54265e-05
Potri.014G120800.1	60.6789	34.7587	86.5992	2.49144	1.31698	0.0021433	0.00759897
Potri.014G094200.1	27.5494	15.4924	39.6064	2.55651	1.35417	0.0202332	0.0478239
Potri.008G113400.1	33.4777	18.0685	48.8869	2.70563	1.43597	0.00699276	0.0202013
Potri.005G231300.1	282.694	140.028	425.36	3.03769	1.60297	2.9448e-08	2.29695e-07
Potri.005G119300.1	61.5832	29.4445	93.7219	3.183	1.67039	0.0148685	0.0386582
Potri.014G007100.1	196.627	75.6556	317.599	4.19796	2.06969	1.37919e-11	1.1953e-10
Potri.002G031900.1	263.501	88.7055	438.296	4.94102	2.30481	1.35332e-07	8.79657e-07
Potri.004G203400.3	180.053	43.7506	316.356	7.2309	2.85417	1.84245e-20	3.59278e-19
Potri.008G106700.1	19.1693	2.94204	35.3966	12.0313	3.58872	0.00904646	0.0252008
Potri.016G024000.1	6.79558	0.937266	12.6539	13.5008	3.75498	0.00428499	0.0133692
Potri.005G082000.1	78.7765	9.12491	148.428	16.2663	4.02381	8.55226e-19	1.11179e-17
Potri.007G085700.1	124.501	11.9455	237.056	19.8448	4.31069	8.57896e-25	2.23053e-23
Potri.010G135200.1	26.5977	2.18939	51.006	23.2969	4.54207	6.78758e-05	0.000352954
Potri.007G019900.1	189.602	6.6911	372.513	55.6729	5.7989	4.56861e-51	3.56351e-49
Potri.009G164300.1	646.539	12.2161	1280.86	104.85	6.71218	7.10269e-15	6.92512e-14
Potri.016G049200.1	87.439	0.928517	173.95	187.341	7.54952	9.58797e-16	1.06837e-14
Potri.006G058800.1	128.303	0	256.606	Inf	Inf	7.00746e-19	1.09316e-17
Potri.007G006900.1	6.27163	0	12.5433	Inf	Inf	0.000415605	0.00190689
Potri.017G106700.1	5.99464	0	11.9893	Inf	Inf	0.000644688	0.00264661

## Sheet: Leaf-Stem pair
id	baseMean	leaf(C)_baseMean	stem(C)_baseMean	foldChange	log2FoldChange	pval	padj
Potri.013G124400.1	11.4327	20.7943	2.07098	0.0995934	-3.32781	0.000684908	0.00659224
Potri.005G053200.1	264.656	446.012	83.2989	0.186764	-2.42071	1.48785e-14	1.14565e-12
Potri.018G029500.1	14.727	24.462	4.99202	0.204073	-2.29284	0.00171975	0.0132789
Potri.001G374200.1	31.6664	47.7497	15.5831	0.32635	-1.61551	0.00807869	0.0444328
Potri.003G204400.1	95.2613	140.278	50.2444	0.358176	-1.48126	6.83835e-05	0.000877589
Potri.002G090700.1	181.953	96.2232	267.683	2.78189	1.47607	6.32938e-06	0.00012184
Potri.007G085700.1	25.7631	11.6622	39.864	3.41823	1.77325	0.00329826	0.0230878
Potri.007G019900.1	16.0084	6.52919	25.4876	3.90364	1.96482	0.00875687	0.0449519
Potri.009G164300.1	35.9325	11.9661	59.8989	5.0057	2.32357	0.000343735	0.00378108
Potri.008G113400.1	59.7376	17.7121	101.763	5.7454	2.52241	2.56475e-08	9.8743e-07
Potri.005G082000.1	33.2253	8.83773	57.6129	6.51897	2.70464	0.00498096	0.0319611
Potri.004G111100.1	32.9642	6.14211	59.7862	9.73383	3.28301	9.38771e-08	2.40951e-06
Potri.017G106700.1	9.29688	0	18.5938	Inf	Inf	9.50821e-06	0.000146427

## Sheet: Root-Stem pair
id	baseMean	root(C)_baseMean	stem(C)_baseMean	foldChange	log2FoldChange	pval	padj
Potri.016G049200.1	111.835	221.091	2.57983	0.0116686	-6.42122	9.51427e-19	1.87907e-17
Potri.009G164300.1	856.353	1626.66	86.0495	0.0528996	-4.2406	1.28118e-10	1.68689e-09
Potri.013G124400.1	23.1692	43.2633	3.07506	0.0710778	-3.81446	2.42961e-05	0.00017449
Potri.007G019900.1	257.498	478.207	36.7896	0.0769324	-3.70026	3.45941e-44	2.73293e-42
Potri.008G106700.1	25.1685	44.7246	5.61229	0.125486	-2.99441	0.0143011	0.0451916
Potri.007G085700.1	180.136	302.776	57.4959	0.189896	-2.39672	1.56368e-16	2.47062e-15
Potri.014G007100.1	248.799	409.96	87.6378	0.213771	-2.22586	5.71753e-10	6.45264e-09
Potri.004G203400.3	245.919	404.528	87.3105	0.215833	-2.21201	1.09033e-19	2.87121e-18
Potri.016G024000.1	9.9546	16.2054	3.70379	0.228553	-2.1294	0.0157409	0.0478281
Potri.001G020200.1	43.1791	61.7032	24.6551	0.399575	-1.32346	0.0142937	0.0451916
Potri.005G082000.1	136.55	190.383	82.7181	0.434483	-1.20263	0.000535195	0.00281869
Potri.002G031900.1	402.952	559.983	245.921	0.439158	-1.18719	0.000529127	0.00281869
Potri.005G231300.1	393.831	544.582	243.08	0.446361	-1.16372	3.06512e-06	2.42145e-05
Potri.013G040700.1	578.403	787.266	369.54	0.469397	-1.09112	0.0175155	0.0494187
Potri.004G163800.1	742.053	477.207	1006.9	2.10998	1.07723	0.000809034	0.00399461
Potri.004G140600.1	106.48	67.9225	145.037	2.13533	1.09446	0.00422713	0.0159021
Potri.002G125400.1	143.734	88.5913	198.876	2.24487	1.16663	0.00025052	0.00152239
Potri.009G101200.1	342.445	206.124	478.767	2.32272	1.21581	7.16449e-08	7.07493e-07
Potri.008G113400.1	104.89	62.2916	147.488	2.36771	1.24349	0.00132886	0.00617528
Potri.004G175200.1	46.7748	26.4488	67.1008	2.53701	1.34313	0.0119164	0.0427908
Potri.001G220700.1	14.777	5.25527	24.2987	4.62368	2.20904	0.0020446	0.00850124
Potri.005G243400.1	34.4362	12.2437	56.6287	4.62515	2.2095	0.000157341	0.00103583
Potri.004G111100.1	50.4189	14.3119	86.5258	6.0457	2.59591	1.48952e-06	1.30747e-05
Potri.014G028200.1	5.34633	0	10.6927	Inf	Inf	0.0165483	0.048419
Potri.006G058800.1	163.294	326.588	0	0	#NAME?	5.90888e-25	2.33401e-23
