# Supplementary material for: Genome-wide analysis and expression profile of the bZIP gene family in poplar
Source: BMC Plant Biol. 2021 Mar 1;21:122. doi: 10.1186/s12870-021-02879-w (PMC7919096; doi:10.1186/s12870-021-02879-w)
Supplement: Supplementary file 7 — Additional file 7: Supplemental Data 2. DEGs in response to salt stress. L, S, and R denote leaves, stems, and roots, respectively. T and C represent with and without salt treatment, respectively. DEGs were identified by use of the DESeq software and the thresholds were set at both fold change > = 2 and padj <= 0.05. [file 12870_2021_2879_MOESM7_ESM.xlsx]

## Sheet: Leaf
id	baseMean	leaf(C)_baseMean	leaf(T)_baseMean	foldChange	log2FoldChange	pval	padj	Regulation
Potri.005G243400.1	7.51133	14.114	0.908634	0.0643781	-3.95729	0.00874832	0.0290285	down
Potri.019G091900.1	28.0445	50.698	5.391	0.106336	-3.2333	2.73621e-06	2.85348e-05	down
Potri.001G374200.1	19.6237	34.613	4.63438	0.133892	-2.90086	0.000296328	0.001352	down
Potri.013G156900.1	23.6542	37.2088	10.0996	0.271431	-1.88134	0.00726316	0.0252481	down
Potri.004G158200.1	84.802	127.655	41.9492	0.328614	-1.60553	5.80651e-06	4.70973e-05	down
Potri.005G053200.1	781.084	1161.69	400.478	0.344737	-1.53643	2.93525e-29	1.07137e-27	down
Potri.005G231300.1	55.6469	80.9914	30.3024	0.374144	-1.41834	0.00115981	0.00498037	down
Potri.019G130000.1	39.2488	55.5858	22.9117	0.412187	-1.27863	0.014278	0.0453172	down
Potri.005G192900.1	66.8914	42.4195	91.3633	2.15381	1.10689	0.00560349	0.0204528	up
Potri.002G167100.1	108.949	59.5259	158.372	2.66057	1.41173	7.0024e-06	5.11175e-05	up
Potri.004G140600.1	312.24	165.204	459.275	2.78006	1.47511	8.65718e-09	1.05329e-07	up
Potri.014G120800.1	83.8063	43.6126	124	2.84321	1.50752	3.15386e-05	0.000177102	up
Potri.002G125400.1	316.284	163.308	469.26	2.87347	1.52279	5.69039e-15	1.38466e-13	up
Potri.014G094200.1	69.5724	32.8515	106.293	3.23556	1.69402	2.02458e-05	0.000123162	up
Potri.007G085700.1	32.1285	15.0995	49.1575	3.25557	1.70291	0.00384295	0.014765	up
Potri.002G090700.1	195.628	90.2554	301.001	3.33499	1.73768	1.10724e-12	2.02071e-11	up
Potri.010G142900.1	1661.41	626.409	2696.4	4.30454	2.10586	1.52208e-30	1.11112e-28	up
Potri.008G106700.1	74.0173	16.5966	131.438	7.91956	2.98542	0.000217039	0.00105626	up
Potri.014G028200.1	26.5176	0	53.0352	Inf	Inf	1.32905e-10	1.94041e-09	up

## Sheet: Stem
id	baseMean	stem(C)_baseMean	stem(T)_baseMean	foldChange	log2FoldChange	pval	padj	Regulation
Potri.008G113400.1	33.8467	67.2411	0.452265	0.00672601	-7.21603	3.47511e-08	2.64108e-06	down
Potri.005G231300.1	61.3518	102.584	20.1196	0.196128	-2.35013	5.68579e-05	0.000623174	down
Potri.004G158200.1	257.923	395.479	120.368	0.30436	-1.71615	1.88525e-05	0.000286558	down
Potri.009G119700.1	262.597	373.911	151.283	0.404597	-1.30544	5.73976e-05	0.000623174	down
Potri.005G119300.1	237.249	154.482	320.016	2.07154	1.05071	0.00184464	0.015577	up
Potri.009G101200.1	1033.36	638.279	1428.43	2.23795	1.16217	2.02822e-06	5.13815e-05	up
Potri.004G140600.1	303.802	183.487	424.116	2.31143	1.20878	0.000103463	0.000982902	up
Potri.014G094200.1	121.68	70.4852	172.876	2.45265	1.29434	0.00228748	0.0173848	up
Potri.002G090700.1	584.505	335.543	833.468	2.48393	1.31263	9.60811e-07	3.65108e-05	up
Potri.002G167100.1	271.41	145.318	397.502	2.73539	1.45175	8.16819e-06	0.000155196	up

## Sheet: Root
id	baseMean	root(C)_baseMean	root(T)_baseMean	foldChange	log2FoldChange	pval	padj	Regulation
Potri.016G024000.1	6.39581	12.1269	0.664686	0.0548107	-4.1894	0.0209911	0.0419822	down
Potri.013G091400.1	23.2171	43.7304	2.70371	0.0618268	-4.01562	3.85724e-05	0.000128575	down
Potri.003G204400.1	58.587	104.365	12.8089	0.122732	-3.02642	3.80719e-09	1.84638e-08	down
Potri.004G203400.3	191.401	336.614	46.188	0.137213	-2.86551	1.88014e-41	1.88014e-40	down
Potri.001G020200.1	37.7937	66.1469	9.44051	0.14272	-2.80874	4.79977e-05	0.000153593	down
Potri.002G090700.1	148.478	254.666	42.2898	0.16606	-2.59022	5.37189e-31	4.77501e-30	down
Potri.010G135200.1	61.5176	102.16	20.8751	0.204337	-2.29098	1.2466e-05	4.33599e-05	down
Potri.003G194600.1	52.2006	83.7861	20.6151	0.246045	-2.02301	8.6583e-05	0.000266409	down
Potri.005G170500.1	93.2798	147.728	38.8315	0.262858	-1.92765	3.92357e-09	1.84638e-08	down
Potri.009G164300.1	554.729	849.988	259.471	0.305264	-1.71187	3.28734e-10	1.87848e-09	down
Potri.013G156900.1	43.7594	65.0444	22.4743	0.345522	-1.53315	0.00707961	0.0157325	down
Potri.005G231300.1	183.419	256.135	110.702	0.432201	-1.21023	8.29508e-11	5.10467e-10	down
Potri.005G082000.1	123.557	171.614	75.4989	0.439933	-1.18464	1.15052e-07	4.84428e-07	down
Potri.006G058800.1	192.861	262.75	122.971	0.468016	-1.09537	6.38413e-07	2.3215e-06	down
Potri.009G119700.1	446.016	267.16	624.872	2.33894	1.22586	0.000284212	0.000812035	up
Potri.005G119300.1	214.872	111.347	318.398	2.8595	1.51576	1.9368e-17	1.2912e-16	up
Potri.006G034500.1	918.051	465.233	1370.87	2.94663	1.55906	4.2019e-18	3.05593e-17	up
Potri.005G192900.1	122.072	59.5322	184.612	3.10104	1.63275	3.53789e-10	1.88687e-09	up
Potri.016G032400.1	3098.26	1397.9	4798.62	3.43273	1.77936	0	0	up
Potri.008G106700.1	404.833	131.191	678.475	5.17165	2.37062	2.67908e-42	3.0618e-41	up
Potri.014G007100.1	372.54	99.5878	645.491	6.48163	2.69636	4.07389e-50	5.43185e-49	up
Potri.014G013400.1	39.9326	8.08462	71.7806	8.87866	3.15034	5.61398e-07	2.13866e-06	up
Potri.002G115900.1	35.2369	5.87972	64.5941	10.9859	3.45758	5.45429e-07	2.13866e-06	up
Potri.010G142900.1	612.526	98.4854	1126.57	11.4389	3.51588	1.79948e-113	3.59896e-112	up
Potri.014G120800.1	962.519	123.474	1801.56	14.5906	3.86697	3.99922e-239	1.06646e-237	up
Potri.002G196200.1	2021.23	183.006	3859.44	21.0891	4.39843	0	0	up
Potri.007G006900.1	158.881	3.30734	314.455	95.0777	6.57103	1.96264e-103	3.14023e-102	up
Potri.006G083000.1	5.91965	0	11.8393	Inf	Inf	0.00262651	0.00677809	up
Potri.002G090800.1	3.83566	0	7.67131	Inf	Inf	0.0124776	0.0269785	up
Potri.018G029500.1	9.37081	18.7416	0	0	#NAME?	0.00055739	0.00153763	down
Potri.005G126000.1	6.24721	12.4944	0	0	#NAME?	0.00522125	0.0119343	down
