# Supplementary material for: Genome-wide analysis and expression profile of the bZIP gene family in poplar
Source: BMC Plant Biol. 2021 Mar 1;21:122. doi: 10.1186/s12870-021-02879-w (PMC7919096; doi:10.1186/s12870-021-02879-w)
Supplement: Supplementary file 8 — Additional file 8: Supplemental Data 3. Co-expression gene sets. [file 12870_2021_2879_MOESM8_ESM.xlsx]

## Sheet: Potri.009G164300.1
fromNode	toNode	weight
Potri.009G164300.1|PACid:26988059	Potri.015G003100.4|PACid:27017532	0.347693
Potri.009G164300.1|PACid:26988059	Potri.015G003100.3|PACid:27017531	0.347693
Potri.009G164300.1|PACid:26988059	Potri.015G062300.1|PACid:27018139	0.342406
Potri.009G164300.1|PACid:26988059	Potri.013G157900.1|PACid:26995616	0.336076
Potri.009G164300.1|PACid:26988059	Potri.013G157900.2|PACid:26995615	0.335994
Potri.009G164300.1|PACid:26988059	Potri.012G089600.1|PACid:27049179	0.334953
Potri.009G164300.1|PACid:26988059	Potri.017G100900.1|PACid:26985433	0.33391
Potri.006G102500.1|PACid:27007357	Potri.009G164300.1|PACid:26988059	0.333369
Potri.009G164300.1|PACid:26988059	Potri.011G145700.1|PACid:27002727	0.332853
Potri.006G128200.1|PACid:27006032	Potri.009G164300.1|PACid:26988059	0.330409
Potri.005G093200.1|PACid:27031680	Potri.009G164300.1|PACid:26988059	0.329834
Potri.009G164300.1|PACid:26988059	Potri.016G133800.1|PACid:27011793	0.329801
Potri.008G158300.2|PACid:27039336	Potri.009G164300.1|PACid:26988059	0.325814
Potri.008G158300.1|PACid:27039335	Potri.009G164300.1|PACid:26988059	0.325814
Potri.003G167400.1|PACid:26999858	Potri.009G164300.1|PACid:26988059	0.325041
Potri.009G164300.1|PACid:26988059	Potri.016G034800.1|PACid:27012591	0.32217
Potri.003G116500.2|PACid:26996451	Potri.009G164300.1|PACid:26988059	0.321903
Potri.003G216300.1|PACid:26998279	Potri.009G164300.1|PACid:26988059	0.32038
Potri.007G020200.1|PACid:27016439	Potri.009G164300.1|PACid:26988059	0.320312
Potri.001G115200.1|PACid:27041884	Potri.009G164300.1|PACid:26988059	0.319865
Potri.008G050700.2|PACid:27038289	Potri.009G164300.1|PACid:26988059	0.319295
Potri.001G142800.1|PACid:27045967	Potri.009G164300.1|PACid:26988059	0.316364
Potri.006G128000.1|PACid:27007344	Potri.009G164300.1|PACid:26988059	0.316342
Potri.009G013900.1|PACid:26986010	Potri.009G164300.1|PACid:26988059	0.314856
Potri.001G447400.1|PACid:27040567	Potri.009G164300.1|PACid:26988059	0.314212
Potri.009G164300.1|PACid:26988059	Potri.010G080400.1|PACid:26978857	0.313457
Potri.009G164300.1|PACid:26988059	Potri.012G118800.1|PACid:27050811	0.313156
Potri.009G164300.1|PACid:26988059	Potri.013G044500.1|PACid:26995543	0.312313
Potri.006G183200.1|PACid:27007368	Potri.009G164300.1|PACid:26988059	0.312118
Potri.009G164300.1|PACid:26988059	Potri.011G146900.2|PACid:27002564	0.309908
Potri.009G164300.1|PACid:26988059	Potri.011G146900.1|PACid:27002565	0.309908
Potri.003G116900.1|PACid:26997283	Potri.009G164300.1|PACid:26988059	0.308549
Potri.009G164300.1|PACid:26988059	Potri.T134000.1|PACid:26996147	0.307908
Potri.006G227400.1|PACid:27004514	Potri.009G164300.1|PACid:26988059	0.307054
Potri.009G164300.1|PACid:26988059	Potri.015G042300.1|PACid:27018190	0.306103
Potri.002G236700.1|PACid:27021182	Potri.009G164300.1|PACid:26988059	0.304617
Potri.001G130800.2|PACid:27045076	Potri.009G164300.1|PACid:26988059	0.303587
Potri.002G039500.1|PACid:27023150	Potri.009G164300.1|PACid:26988059	0.303352
Potri.009G164300.1|PACid:26988059	Potri.T022400.1|PACid:26988969	0.300727
Potri.003G103100.1|PACid:26999025	Potri.009G164300.1|PACid:26988059	0.300585
Potri.009G164300.1|PACid:26988059	Potri.010G221400.1|PACid:26979129	0.300485
Potri.009G164300.1|PACid:26988059	Potri.010G145400.1|PACid:26979945	0.300245
Potri.009G164300.1|PACid:26988059	Potri.019G084500.1|PACid:27025500	0.299351
Potri.009G164300.1|PACid:26988059	Potri.014G028500.1|PACid:27034431	0.297967
Potri.005G211900.1|PACid:27028421	Potri.009G164300.1|PACid:26988059	0.297778
Potri.001G130800.3|PACid:27045077	Potri.009G164300.1|PACid:26988059	0.29731
Potri.009G164300.1|PACid:26988059	Potri.017G075800.1|PACid:26984877	0.296583
Potri.004G086700.1|PACid:26989245	Potri.009G164300.1|PACid:26988059	0.296131
Potri.009G164300.1|PACid:26988059	Potri.012G137300.1|PACid:27051245	0.295813
Potri.007G032300.1|PACid:27015384	Potri.009G164300.1|PACid:26988059	0.294948
Potri.003G059200.1|PACid:26998824	Potri.009G164300.1|PACid:26988059	0.292004
Potri.001G312600.1|PACid:27043390	Potri.009G164300.1|PACid:26988059	0.291871
Potri.005G037400.1|PACid:27028239	Potri.009G164300.1|PACid:26988059	0.291622
Potri.009G164300.1|PACid:26988059	Potri.013G062000.1|PACid:26994417	0.291157
Potri.006G010300.1|PACid:27005334	Potri.009G164300.1|PACid:26988059	0.29018
Potri.009G164300.1|PACid:26988059	Potri.014G056800.1|PACid:27035043	0.289715
Potri.009G164300.1|PACid:26988059	Potri.014G127000.1|PACid:27034976	0.288674
Potri.009G164300.1|PACid:26988059	Potri.016G058800.1|PACid:27012232	0.286222
Potri.009G164300.1|PACid:26988059	Potri.018G000900.1|PACid:27010744	0.286002
Potri.003G091700.1|PACid:26999099	Potri.009G164300.1|PACid:26988059	0.285783
Potri.001G447300.1|PACid:27044779	Potri.009G164300.1|PACid:26988059	0.285381
Potri.001G087900.1|PACid:27040967	Potri.009G164300.1|PACid:26988059	0.285189
Potri.009G164300.1|PACid:26988059	Potri.T035400.1|PACid:27027059	0.284669
Potri.006G113800.1|PACid:27004121	Potri.009G164300.1|PACid:26988059	0.281393
Potri.007G024400.1|PACid:27016173	Potri.009G164300.1|PACid:26988059	0.280099
Potri.005G074500.1|PACid:27027410	Potri.009G164300.1|PACid:26988059	0.279392
Potri.001G045200.1|PACid:27045529	Potri.009G164300.1|PACid:26988059	0.277744
Potri.009G164300.1|PACid:26988059	Potri.012G105600.1|PACid:27049442	0.276464
Potri.007G122100.1|PACid:27016591	Potri.009G164300.1|PACid:26988059	0.275424
Potri.001G157000.1|PACid:27044688	Potri.009G164300.1|PACid:26988059	0.273484
Potri.002G196900.1|PACid:27021196	Potri.009G164300.1|PACid:26988059	0.272366
Potri.009G164300.1|PACid:26988059	Potri.011G040800.1|PACid:27002555	0.271705
Potri.009G164300.1|PACid:26988059	Potri.010G247400.1|PACid:26979950	0.271283
Potri.007G046100.1|PACid:27014595	Potri.009G164300.1|PACid:26988059	0.271216
Potri.001G422500.1|PACid:27040135	Potri.009G164300.1|PACid:26988059	0.271006
Potri.009G164300.1|PACid:26988059	Potri.014G197500.1|PACid:27034819	0.269066
Potri.009G164300.1|PACid:26988059	Potri.013G111600.1|PACid:26995896	0.268869
Potri.009G164300.1|PACid:26988059	Potri.010G083000.1|PACid:26981113	0.268007
Potri.006G010200.1|PACid:27006664	Potri.009G164300.1|PACid:26988059	0.267787
Potri.002G147700.1|PACid:27022615	Potri.009G164300.1|PACid:26988059	0.267288
Potri.009G164300.1|PACid:26988059	Potri.015G097000.1|PACid:27018461	0.267057
Potri.009G164300.1|PACid:26988059	Potri.016G125400.1|PACid:27012817	0.266628
Potri.001G275600.1|PACid:27045299	Potri.009G164300.1|PACid:26988059	0.265536
Potri.009G164300.1|PACid:26988059	Potri.010G130600.1|PACid:26978996	0.263901
Potri.001G087900.2|PACid:27040968	Potri.009G164300.1|PACid:26988059	0.263468
Potri.007G004700.1|PACid:27015401	Potri.009G164300.1|PACid:26988059	0.263112
Potri.003G088800.1|PACid:27000260	Potri.009G164300.1|PACid:26988059	0.262872
Potri.006G104100.1|PACid:27007619	Potri.009G164300.1|PACid:26988059	0.262052
Potri.001G084200.1|PACid:27044222	Potri.009G164300.1|PACid:26988059	0.261137
Potri.008G079500.1|PACid:27039025	Potri.009G164300.1|PACid:26988059	0.259956
Potri.004G235800.1|PACid:26989272	Potri.009G164300.1|PACid:26988059	0.258597
Potri.009G164300.1|PACid:26988059	Potri.013G047900.1|PACid:26995733	0.258563
Potri.003G091300.1|PACid:26996826	Potri.009G164300.1|PACid:26988059	0.258522
Potri.009G164300.1|PACid:26988059	Potri.017G119800.1|PACid:26984573	0.255665
Potri.009G164300.1|PACid:26988059	Potri.014G021800.1|PACid:27034246	0.254658
Potri.002G248500.1|PACid:27022625	Potri.009G164300.1|PACid:26988059	0.25281
Potri.002G185300.1|PACid:27023874	Potri.009G164300.1|PACid:26988059	0.252732
Potri.002G050300.1|PACid:27022895	Potri.009G164300.1|PACid:26988059	0.252356
Potri.009G164300.1|PACid:26988059	Potri.012G059600.1|PACid:27051193	0.252296
Potri.008G120200.1|PACid:27039710	Potri.009G164300.1|PACid:26988059	0.252055
Potri.001G069600.1|PACid:27040195	Potri.009G164300.1|PACid:26988059	0.251334
Potri.006G094700.1|PACid:27007171	Potri.009G164300.1|PACid:26988059	0.251096
Potri.009G075100.1|PACid:26986222	Potri.009G164300.1|PACid:26988059	0.250742
Potri.001G200700.1|PACid:27045028	Potri.009G164300.1|PACid:26988059	0.250458
Potri.003G072400.1|PACid:26999165	Potri.009G164300.1|PACid:26988059	0.249874
Potri.002G013400.2|PACid:27024451	Potri.009G164300.1|PACid:26988059	0.249233
Potri.007G085700.3|PACid:27016794	Potri.009G164300.1|PACid:26988059	0.249134
Potri.007G085700.2|PACid:27016796	Potri.009G164300.1|PACid:26988059	0.249134
Potri.007G085700.1|PACid:27016795	Potri.009G164300.1|PACid:26988059	0.249134
Potri.007G085700.1|PACid:27016795	Potri.009G164300.1|PACid:26988059	0.249134
Potri.009G164300.1|PACid:26988059	Potri.018G131200.1|PACid:27010266	0.248875
Potri.004G196100.1|PACid:26990697	Potri.009G164300.1|PACid:26988059	0.248427
Potri.001G420200.2|PACid:27046791	Potri.009G164300.1|PACid:26988059	0.248423
Potri.009G164300.1|PACid:26988059	Potri.010G185100.1|PACid:26980227	0.247963
Potri.003G191200.1|PACid:26997583	Potri.009G164300.1|PACid:26988059	0.245228
Potri.008G061800.1|PACid:27036374	Potri.009G164300.1|PACid:26988059	0.244564
Potri.009G164300.1|PACid:26988059	Potri.012G037300.1|PACid:27049591	0.24433
Potri.009G164300.1|PACid:26988059	Potri.010G024200.1|PACid:26978572	0.243686
Potri.006G144100.1|PACid:27004406	Potri.009G164300.1|PACid:26988059	0.243399
Potri.005G212000.1|PACid:27027988	Potri.009G164300.1|PACid:26988059	0.24274
Potri.009G164300.1|PACid:26988059	Potri.010G218400.1|PACid:26982737	0.24273
Potri.009G164300.1|PACid:26988059	Potri.012G140500.1|PACid:27049985	0.242545
Potri.001G146800.1|PACid:27041728	Potri.009G164300.1|PACid:26988059	0.242105
Potri.009G164300.1|PACid:26988059	Potri.010G222100.1|PACid:26980921	0.241789
Potri.002G031200.1|PACid:27020919	Potri.009G164300.1|PACid:26988059	0.241724
Potri.001G172300.1|PACid:27041208	Potri.009G164300.1|PACid:26988059	0.24152
Potri.009G164300.1|PACid:26988059	Potri.011G070000.1|PACid:27002677	0.240941
Potri.009G024200.1|PACid:26988531	Potri.009G164300.1|PACid:26988059	0.240522
Potri.005G092200.1|PACid:27027328	Potri.009G164300.1|PACid:26988059	0.240125
Potri.002G050400.2|PACid:27024333	Potri.009G164300.1|PACid:26988059	0.240115
Potri.002G050400.1|PACid:27024332	Potri.009G164300.1|PACid:26988059	0.240115
Potri.008G220900.1|PACid:27035921	Potri.009G164300.1|PACid:26988059	0.239513
Potri.009G164300.1|PACid:26988059	Potri.014G070800.1|PACid:27033427	0.238665
Potri.006G058800.1|PACid:27006529	Potri.009G164300.1|PACid:26988059	0.236499
Potri.009G164300.1|PACid:26988059	Potri.018G066400.1|PACid:27010269	0.236465
Potri.003G216400.1|PACid:26999203	Potri.009G164300.1|PACid:26988059	0.235204
Potri.009G164300.1|PACid:26988059	Potri.018G075000.4|PACid:27009839	0.234964
Potri.009G164300.1|PACid:26988059	Potri.018G075000.1|PACid:27009840	0.234964
Potri.009G164300.1|PACid:26988059	Potri.010G183900.1|PACid:26983116	0.234811
Potri.001G007300.1|PACid:27047446	Potri.009G164300.1|PACid:26988059	0.233899
Potri.003G125800.2|PACid:26999134	Potri.009G164300.1|PACid:26988059	0.23364
Potri.009G164300.1|PACid:26988059	Potri.010G243500.1|PACid:26979623	0.233216
Potri.009G164300.1|PACid:26988059	Potri.015G139000.1|PACid:27017422	0.23145
Potri.001G330500.1|PACid:27042086	Potri.009G164300.1|PACid:26988059	0.231215
Potri.009G164300.1|PACid:26988059	Potri.019G063200.1|PACid:27026975	0.228956
Potri.009G164300.1|PACid:26988059	Potri.016G134600.1|PACid:27013825	0.228129
Potri.009G164300.1|PACid:26988059	Potri.010G134500.1|PACid:26979827	0.228116
Potri.001G128500.1|PACid:27043879	Potri.009G164300.1|PACid:26988059	0.227837
Potri.001G121300.1|PACid:27045856	Potri.009G164300.1|PACid:26988059	0.227725
Potri.001G102600.1|PACid:27041234	Potri.009G164300.1|PACid:26988059	0.227353
Potri.007G079900.2|PACid:27014621	Potri.009G164300.1|PACid:26988059	0.22699
Potri.009G087500.1|PACid:26986199	Potri.009G164300.1|PACid:26988059	0.226924
Potri.004G016800.1|PACid:26991335	Potri.009G164300.1|PACid:26988059	0.226312
Potri.001G085900.1|PACid:27045146	Potri.009G164300.1|PACid:26988059	0.225624
Potri.001G080700.1|PACid:27044300	Potri.009G164300.1|PACid:26988059	0.225145
Potri.009G070000.1|PACid:26986812	Potri.009G164300.1|PACid:26988059	0.224623
Potri.009G164300.1|PACid:26988059	Potri.012G093300.1|PACid:27049300	0.223063
Potri.008G114500.1|PACid:27035819	Potri.009G164300.1|PACid:26988059	0.222754
Potri.009G151000.1|PACid:26986991	Potri.009G164300.1|PACid:26988059	0.221996
Potri.004G013600.1|PACid:26991275	Potri.009G164300.1|PACid:26988059	0.221661
Potri.004G089700.1|PACid:26989422	Potri.009G164300.1|PACid:26988059	0.221005
Potri.009G164300.1|PACid:26988059	Potri.018G017400.1|PACid:27008957	0.220303
Potri.009G164300.1|PACid:26988059	Potri.019G002900.1|PACid:27025472	0.22012
Potri.009G164300.1|PACid:26988059	Potri.014G131300.1|PACid:27034249	0.219965
Potri.009G164300.1|PACid:26988059	Potri.016G102600.1|PACid:27012956	0.218849
Potri.006G123400.1|PACid:27006151	Potri.009G164300.1|PACid:26988059	0.218492
Potri.002G204400.2|PACid:27021199	Potri.009G164300.1|PACid:26988059	0.217809
Potri.009G164300.1|PACid:26988059	Potri.018G131600.1|PACid:27009773	0.217015
Potri.005G223300.1|PACid:27028903	Potri.009G164300.1|PACid:26988059	0.216932
Potri.009G164300.1|PACid:26988059	Potri.016G024000.1|PACid:27011573	0.216677
Potri.009G164300.1|PACid:26988059	Potri.018G132000.3|PACid:27010508	0.21655
Potri.007G126600.1|PACid:27014594	Potri.009G164300.1|PACid:26988059	0.215403
Potri.009G164300.1|PACid:26988059	Potri.017G069500.1|PACid:26985282	0.215346
Potri.008G081600.1|PACid:27035902	Potri.009G164300.1|PACid:26988059	0.21483
Potri.009G164300.1|PACid:26988059	Potri.014G049600.1|PACid:27033809	0.214757
Potri.009G164300.1|PACid:26988059	Potri.010G098900.1|PACid:26978783	0.214651
Potri.001G061900.1|PACid:27043055	Potri.009G164300.1|PACid:26988059	0.213833
Potri.009G164300.1|PACid:26988059	Potri.015G013100.2|PACid:27018138	0.213307
Potri.009G164300.1|PACid:26988059	Potri.017G122900.1|PACid:26985544	0.213072
Potri.009G164300.1|PACid:26988059	Potri.013G090800.2|PACid:26994850	0.212913
Potri.007G030800.1|PACid:27015746	Potri.009G164300.1|PACid:26988059	0.212837
Potri.009G164300.1|PACid:26988059	Potri.010G201200.1|PACid:26978811	0.212789
Potri.009G164300.1|PACid:26988059	Potri.015G003600.1|PACid:27019001	0.212154
Potri.006G261200.1|PACid:27006725	Potri.009G164300.1|PACid:26988059	0.211802
Potri.005G240100.1|PACid:27028275	Potri.009G164300.1|PACid:26988059	0.211079
Potri.009G164300.1|PACid:26988059	Potri.016G111000.1|PACid:27011874	0.210435
Potri.006G244200.1|PACid:27004393	Potri.009G164300.1|PACid:26988059	0.208286
Potri.009G164300.1|PACid:26988059	Potri.015G125100.1|PACid:27019539	0.20794
Potri.009G164300.1|PACid:26988059	Potri.012G059100.2|PACid:27050569	0.207726
Potri.004G009800.1|PACid:26992861	Potri.009G164300.1|PACid:26988059	0.20742
Potri.009G164300.1|PACid:26988059	Potri.T058300.1|PACid:26989026	0.206443
Potri.009G164300.1|PACid:26988059	Potri.019G052800.1|PACid:27025804	0.206443
Potri.001G336400.1|PACid:27048531	Potri.009G164300.1|PACid:26988059	0.206424
Potri.009G070400.1|PACid:26987247	Potri.009G164300.1|PACid:26988059	0.206195
Potri.009G164300.1|PACid:26988059	Potri.013G019900.1|PACid:26993338	0.205587
Potri.001G036700.1|PACid:27045683	Potri.009G164300.1|PACid:26988059	0.205387
Potri.005G211800.1|PACid:27031057	Potri.009G164300.1|PACid:26988059	0.205311
Potri.009G164300.1|PACid:26988059	Potri.018G035500.1|PACid:27009413	0.205052
Potri.009G164300.1|PACid:26988059	Potri.018G089900.1|PACid:27010846	0.204841
Potri.001G389400.1|PACid:27045577	Potri.009G164300.1|PACid:26988059	0.204263
Potri.009G164300.1|PACid:26988059	Potri.018G040800.1|PACid:27011275	0.203951
Potri.009G164300.1|PACid:26988059	Potri.014G087200.1|PACid:27034772	0.203938
Potri.002G036100.1|PACid:27022354	Potri.009G164300.1|PACid:26988059	0.203326
Potri.001G067700.2|PACid:27046978	Potri.009G164300.1|PACid:26988059	0.203228
Potri.009G164300.1|PACid:26988059	Potri.010G211900.1|PACid:26981395	0.203112
Potri.005G135300.1|PACid:27030767	Potri.009G164300.1|PACid:26988059	0.203074
Potri.001G142500.1|PACid:27043386	Potri.009G164300.1|PACid:26988059	0.202773
Potri.005G035200.2|PACid:27028810	Potri.009G164300.1|PACid:26988059	0.20243
Potri.001G109800.1|PACid:27045144	Potri.009G164300.1|PACid:26988059	0.202396
Potri.009G164300.1|PACid:26988059	Potri.016G021100.1|PACid:27012350	0.201711
Potri.008G177900.2|PACid:27039746	Potri.009G164300.1|PACid:26988059	0.201028
Potri.009G164300.1|PACid:26988059	Potri.019G105300.1|PACid:27026971	0.201003
Potri.009G164300.1|PACid:26988059	Potri.015G066200.2|PACid:27017135	0.20068
Potri.009G164300.1|PACid:26988059	Potri.T121600.1|PACid:26996188	0.200644
Potri.009G164300.1|PACid:26988059	Potri.016G067900.1|PACid:27013835	0.199938
Potri.003G103100.2|PACid:26999026	Potri.009G164300.1|PACid:26988059	0.199895
Potri.008G139100.1|PACid:27037811	Potri.009G164300.1|PACid:26988059	0.199851
Potri.009G164300.1|PACid:26988059	Potri.010G006100.2|PACid:26982243	0.199607
Potri.009G164300.1|PACid:26988059	Potri.010G006100.1|PACid:26982244	0.199607
Potri.009G164300.1|PACid:26988059	Potri.011G047200.1|PACid:27002077	0.199078
Potri.009G164300.1|PACid:26988059	Potri.015G080600.1|PACid:27017768	0.199065
Potri.008G084200.1|PACid:27037112	Potri.009G164300.1|PACid:26988059	0.199042
Potri.009G164300.1|PACid:26988059	Potri.019G088000.1|PACid:27025619	0.198931
Potri.009G164300.1|PACid:26988059	Potri.015G065700.1|PACid:27018534	0.1988
Potri.009G164300.1|PACid:26988059	Potri.019G124300.1|PACid:27025830	0.198766
Potri.009G164300.1|PACid:26988059	Potri.018G026800.1|PACid:27011080	0.198469
Potri.009G025200.1|PACid:26988480	Potri.009G164300.1|PACid:26988059	0.197995
Potri.009G164300.1|PACid:26988059	Potri.012G112700.1|PACid:27049647	0.196889
Potri.006G129900.1|PACid:27005923	Potri.009G164300.1|PACid:26988059	0.195974
Potri.001G329100.1|PACid:27040974	Potri.009G164300.1|PACid:26988059	0.195842
Potri.009G164300.1|PACid:26988059	Potri.015G148200.1|PACid:27019031	0.195237
Potri.001G227000.3|PACid:27047896	Potri.009G164300.1|PACid:26988059	0.195128
Potri.001G003000.1|PACid:27045248	Potri.009G164300.1|PACid:26988059	0.194736
Potri.009G164300.1|PACid:26988059	Potri.016G022400.2|PACid:27011781	0.1945
Potri.009G164300.1|PACid:26988059	Potri.010G209900.1|PACid:26980314	0.194424
Potri.009G164300.1|PACid:26988059	Potri.013G027700.1|PACid:26994174	0.194283
Potri.009G164300.1|PACid:26988059	Potri.014G080200.1|PACid:27034796	0.19368
Potri.009G164300.1|PACid:26988059	Potri.013G131500.1|PACid:26995490	0.193301
Potri.001G304800.1|PACid:27040299	Potri.009G164300.1|PACid:26988059	0.193199
Potri.005G175300.1|PACid:27030793	Potri.009G164300.1|PACid:26988059	0.193122
Potri.008G139300.1|PACid:27040073	Potri.009G164300.1|PACid:26988059	0.192561
Potri.001G071500.1|PACid:27041521	Potri.009G164300.1|PACid:26988059	0.192248
Potri.009G164300.1|PACid:26988059	Potri.018G026800.2|PACid:27011081	0.192169
Potri.009G164300.1|PACid:26988059	Potri.017G141900.1|PACid:26984881	0.191697
Potri.005G164900.1|PACid:27029859	Potri.009G164300.1|PACid:26988059	0.190998
Potri.009G164300.1|PACid:26988059	Potri.014G101600.1|PACid:27035518	0.190784
Potri.008G170100.1|PACid:27038533	Potri.009G164300.1|PACid:26988059	0.190418
Potri.009G164300.1|PACid:26988059	Potri.016G102900.1|PACid:27013033	0.189486
Potri.004G232400.1|PACid:26991625	Potri.009G164300.1|PACid:26988059	0.189208
Potri.001G098300.1|PACid:27046231	Potri.009G164300.1|PACid:26988059	0.189081
Potri.003G156200.1|PACid:26996770	Potri.009G164300.1|PACid:26988059	0.18852
Potri.007G072100.1|PACid:27015217	Potri.009G164300.1|PACid:26988059	0.188234
Potri.007G126600.2|PACid:27014593	Potri.009G164300.1|PACid:26988059	0.188206
Potri.009G164300.1|PACid:26988059	Potri.T102300.1|PACid:27035649	0.188126
Potri.009G164300.1|PACid:26988059	Potri.011G063900.1|PACid:27002405	0.188126
Potri.009G164300.1|PACid:26988059	Potri.T005600.1|PACid:26988910	0.187926
Potri.001G101100.2|PACid:27042342	Potri.009G164300.1|PACid:26988059	0.187636
Potri.001G101100.1|PACid:27042341	Potri.009G164300.1|PACid:26988059	0.187636
Potri.009G164300.1|PACid:26988059	Potri.011G154900.1|PACid:27003123	0.187464
Potri.009G164300.1|PACid:26988059	Potri.017G144500.5|PACid:26985676	0.187058
Potri.009G164300.1|PACid:26988059	Potri.017G144500.4|PACid:26985674	0.187058
Potri.009G164300.1|PACid:26988059	Potri.017G144500.1|PACid:26985675	0.187058
Potri.001G386000.1|PACid:27043738	Potri.009G164300.1|PACid:26988059	0.186948
Potri.005G095200.3|PACid:27030576	Potri.009G164300.1|PACid:26988059	0.186851
Potri.005G095200.2|PACid:27030575	Potri.009G164300.1|PACid:26988059	0.186851
Potri.009G164300.1|PACid:26988059	Potri.016G121400.1|PACid:27012229	0.186491
Potri.009G164300.1|PACid:26988059	Potri.014G132000.2|PACid:27033778	0.185557
Potri.009G164300.1|PACid:26988059	Potri.014G132000.1|PACid:27033779	0.185557
Potri.009G164300.1|PACid:26988059	Potri.019G075800.1|PACid:27026619	0.185554
Potri.003G065400.1|PACid:26997089	Potri.009G164300.1|PACid:26988059	0.185089
Potri.009G164300.1|PACid:26988059	Potri.017G126800.1|PACid:26983683	0.184794
Potri.009G164300.1|PACid:26988059	Potri.017G045800.1|PACid:26983450	0.184718
Potri.009G164300.1|PACid:26988059	Potri.014G106100.2|PACid:27032098	0.184704
Potri.009G164300.1|PACid:26988059	Potri.010G054100.1|PACid:26980725	0.183918
Potri.008G190500.1|PACid:27038676	Potri.009G164300.1|PACid:26988059	0.183791
Potri.001G109800.2|PACid:27045143	Potri.009G164300.1|PACid:26988059	0.183416
Potri.009G164300.1|PACid:26988059	Potri.013G048200.1|PACid:26993741	0.183127
Potri.009G164300.1|PACid:26988059	Potri.011G099200.1|PACid:27000816	0.183069
Potri.009G164300.1|PACid:26988059	Potri.010G191900.3|PACid:26980185	0.18295
Potri.009G164300.1|PACid:26988059	Potri.010G191900.1|PACid:26980184	0.18295
Potri.003G134700.1|PACid:26999922	Potri.009G164300.1|PACid:26988059	0.182867
Potri.009G095800.1|PACid:26987299	Potri.009G164300.1|PACid:26988059	0.182648
Potri.001G168800.1|PACid:27047756	Potri.009G164300.1|PACid:26988059	0.182361
Potri.009G164300.1|PACid:26988059	Potri.016G022500.1|PACid:27012003	0.181816
Potri.009G164300.1|PACid:26988059	Potri.017G013500.1|PACid:26984449	0.181268
Potri.002G129500.1|PACid:27021594	Potri.009G164300.1|PACid:26988059	0.179665
Potri.009G164300.1|PACid:26988059	Potri.016G049200.1|PACid:27012910	0.17947
Potri.009G164300.1|PACid:26988059	Potri.014G106100.1|PACid:27032097	0.179168
Potri.009G164300.1|PACid:26988059	Potri.018G041700.1|PACid:27009329	0.17869
Potri.003G200700.1|PACid:27000052	Potri.009G164300.1|PACid:26988059	0.178202
Potri.007G019900.1|PACid:27016027	Potri.009G164300.1|PACid:26988059	0.177864
Potri.007G019900.1|PACid:27016027	Potri.009G164300.1|PACid:26988059	0.177864
Potri.009G164300.1|PACid:26988059	Potri.015G146900.1|PACid:27019014	0.177592
Potri.009G164300.1|PACid:26988059	Potri.010G139600.1|PACid:26982028	0.177483
Potri.009G164300.1|PACid:26988059	Potri.013G117300.1|PACid:26994107	0.177147
Potri.006G277800.2|PACid:27006180	Potri.009G164300.1|PACid:26988059	0.17652
Potri.009G164300.1|PACid:26988059	Potri.017G055400.1|PACid:26983926	0.176124
Potri.001G090200.1|PACid:27045563	Potri.009G164300.1|PACid:26988059	0.17596
Potri.009G164300.1|PACid:26988059	Potri.012G137800.1|PACid:27048901	0.175356
Potri.006G003900.1|PACid:27005342	Potri.009G164300.1|PACid:26988059	0.175108
Potri.009G164300.1|PACid:26988059	Potri.017G122900.4|PACid:26985545	0.174926
Potri.009G164300.1|PACid:26988059	Potri.013G000500.1|PACid:26995237	0.174038
Potri.009G164300.1|PACid:26988059	Potri.019G125900.1|PACid:27025720	0.173981
Potri.007G103200.1|PACid:27017073	Potri.009G164300.1|PACid:26988059	0.173773
Potri.003G177700.1|PACid:26998348	Potri.009G164300.1|PACid:26988059	0.173765
Potri.009G086900.1|PACid:26988765	Potri.009G164300.1|PACid:26988059	0.173469
Potri.009G164300.1|PACid:26988059	Potri.010G056300.1|PACid:26979545	0.173327
Potri.009G164300.1|PACid:26988059	Potri.010G003000.1|PACid:26980578	0.172869
Potri.006G229900.1|PACid:27005349	Potri.009G164300.1|PACid:26988059	0.172101
Potri.001G413800.1|PACid:27040908	Potri.009G164300.1|PACid:26988059	0.172091
Potri.009G164300.1|PACid:26988059	Potri.016G021600.1|PACid:27012545	0.172062
Potri.009G164300.1|PACid:26988059	Potri.012G132200.1|PACid:27050997	0.17188
Potri.009G164300.1|PACid:26988059	Potri.011G044700.1|PACid:27001283	0.17163
Potri.009G058500.1|PACid:26987919	Potri.009G164300.1|PACid:26988059	0.171525
Potri.006G037000.1|PACid:27003663	Potri.009G164300.1|PACid:26988059	0.170812
Potri.009G164300.1|PACid:26988059	Potri.018G090300.1|PACid:27009201	0.170685
Potri.009G164300.1|PACid:26988059	Potri.016G101000.1|PACid:27013702	0.170429
Potri.001G036600.1|PACid:27047891	Potri.009G164300.1|PACid:26988059	0.170399
Potri.009G164300.1|PACid:26988059	Potri.010G172700.1|PACid:26978637	0.170355

## Sheet: Potri.008G113400.1
fromNode	toNode	weight
Potri.002G118000.1|PACid:27022623	Potri.008G113400.1|PACid:27039563	0.187787
Potri.008G113400.1|PACid:27039563	Potri.008G202800.1|PACid:27037746	0.179375
Potri.008G097200.1|PACid:27038384	Potri.008G113400.1|PACid:27039563	0.173647
Potri.003G107600.1|PACid:26999399	Potri.008G113400.1|PACid:27039563	0.164608
Potri.008G113400.1|PACid:27039563	Potri.015G062800.1|PACid:27019238	0.159154
Potri.001G472800.4|PACid:27042985	Potri.008G113400.1|PACid:27039563	0.158772
Potri.001G467600.1|PACid:27048632	Potri.008G113400.1|PACid:27039563	0.157369
Potri.008G113400.1|PACid:27039563	Potri.011G057500.1|PACid:27003218	0.157258
Potri.008G113400.1|PACid:27039563	Potri.014G139900.1|PACid:27032068	0.156359
Potri.003G141200.1|PACid:26999492	Potri.008G113400.1|PACid:27039563	0.155405
Potri.001G126100.1|PACid:27046730	Potri.008G113400.1|PACid:27039563	0.150401
Potri.008G113400.1|PACid:27039563	Potri.014G125700.1|PACid:27032962	0.149431
Potri.002G111900.1|PACid:27022489	Potri.008G113400.1|PACid:27039563	0.148195
Potri.008G094700.2|PACid:27036566	Potri.008G113400.1|PACid:27039563	0.14785
Potri.008G094700.1|PACid:27036567	Potri.008G113400.1|PACid:27039563	0.14785
Potri.008G113400.1|PACid:27039563	Potri.017G016700.1|PACid:26984041	0.147711
Potri.002G261700.1|PACid:27020916	Potri.008G113400.1|PACid:27039563	0.145894
Potri.008G113400.1|PACid:27039563	Potri.015G129400.1|PACid:27018251	0.145678
Potri.008G020900.1|PACid:27039316	Potri.008G113400.1|PACid:27039563	0.145594
Potri.008G113400.1|PACid:27039563	Potri.010G141600.1|PACid:26982694	0.144459
Potri.006G181900.1|PACid:27005942	Potri.008G113400.1|PACid:27039563	0.143753
Potri.008G113400.1|PACid:27039563	Potri.011G061500.1|PACid:27001343	0.141163
Potri.004G172800.1|PACid:26991303	Potri.008G113400.1|PACid:27039563	0.141151
Potri.008G113400.1|PACid:27039563	Potri.017G083000.1|PACid:26984806	0.141077
Potri.008G113400.1|PACid:27039563	Potri.010G195800.2|PACid:26981518	0.140829
Potri.001G472800.2|PACid:27042984	Potri.008G113400.1|PACid:27039563	0.140015
Potri.003G020200.1|PACid:26999907	Potri.008G113400.1|PACid:27039563	0.13996
Potri.008G099800.1|PACid:27038299	Potri.008G113400.1|PACid:27039563	0.138712
Potri.002G257900.1|PACid:27023699	Potri.008G113400.1|PACid:27039563	0.137826
Potri.005G192800.1|PACid:27030253	Potri.008G113400.1|PACid:27039563	0.137439
Potri.004G226800.1|PACid:26990469	Potri.008G113400.1|PACid:27039563	0.136506
Potri.008G113400.1|PACid:27039563	Potri.012G142300.1|PACid:27050812	0.136356
Potri.008G113400.1|PACid:27039563	Potri.T082300.1|PACid:27035621	0.135216
Potri.008G113400.1|PACid:27039563	Potri.019G049200.1|PACid:27025533	0.134837
Potri.001G370800.1|PACid:27045517	Potri.008G113400.1|PACid:27039563	0.134785
Potri.004G080200.1|PACid:26991829	Potri.008G113400.1|PACid:27039563	0.133272
Potri.003G192500.1|PACid:26999735	Potri.008G113400.1|PACid:27039563	0.131111
Potri.001G301400.1|PACid:27048337	Potri.008G113400.1|PACid:27039563	0.130971
Potri.003G132000.3|PACid:26998817	Potri.008G113400.1|PACid:27039563	0.130772
Potri.003G132000.2|PACid:26998816	Potri.008G113400.1|PACid:27039563	0.130772
Potri.006G117200.1|PACid:27004305	Potri.008G113400.1|PACid:27039563	0.130653
Potri.002G034400.1|PACid:27020856	Potri.008G113400.1|PACid:27039563	0.130439
Potri.008G113400.1|PACid:27039563	Potri.016G043700.1|PACid:27011952	0.130162
Potri.004G150000.1|PACid:26989905	Potri.008G113400.1|PACid:27039563	0.129848
Potri.008G113400.1|PACid:27039563	Potri.008G140500.1|PACid:27038703	0.129289
Potri.003G070200.1|PACid:26999131	Potri.008G113400.1|PACid:27039563	0.12924
Potri.008G113400.1|PACid:27039563	Potri.013G102200.1|PACid:26995044	0.12834
Potri.008G113400.1|PACid:27039563	Potri.009G031800.2|PACid:26987988	0.128165
Potri.006G097000.1|PACid:27004626	Potri.008G113400.1|PACid:27039563	0.12732
Potri.006G194900.1|PACid:27006261	Potri.008G113400.1|PACid:27039563	0.127083
Potri.008G113400.1|PACid:27039563	Potri.010G187600.3|PACid:26979657	0.126086
Potri.004G173200.1|PACid:26991061	Potri.008G113400.1|PACid:27039563	0.125318
Potri.003G143200.1|PACid:26997868	Potri.008G113400.1|PACid:27039563	0.124393
Potri.008G113400.1|PACid:27039563	Potri.014G110400.1|PACid:27033176	0.123726
Potri.008G113400.1|PACid:27039563	Potri.009G067200.1|PACid:26987275	0.123462
Potri.008G113400.1|PACid:27039563	Potri.013G147800.2|PACid:26993783	0.123079
Potri.001G302600.1|PACid:27042886	Potri.008G113400.1|PACid:27039563	0.123035
Potri.008G113400.1|PACid:27039563	Potri.018G103900.1|PACid:27009497	0.12087
Potri.008G113400.1|PACid:27039563	Potri.016G088700.1|PACid:27012475	0.120565
Potri.003G144900.2|PACid:26999385	Potri.008G113400.1|PACid:27039563	0.120548
Potri.008G113400.1|PACid:27039563	Potri.017G140000.1|PACid:26984762	0.120379
Potri.008G113400.1|PACid:27039563	Potri.010G098000.1|PACid:26981455	0.120136
Potri.002G059000.1|PACid:27020920	Potri.008G113400.1|PACid:27039563	0.119941
Potri.008G113400.1|PACid:27039563	Potri.011G079400.2|PACid:27000524	0.119745
Potri.003G074700.1|PACid:26998952	Potri.008G113400.1|PACid:27039563	0.119519
Potri.001G237700.1|PACid:27043878	Potri.008G113400.1|PACid:27039563	0.119187
Potri.008G113400.1|PACid:27039563	Potri.016G086400.1|PACid:27013524	0.118438
Potri.008G113400.1|PACid:27039563	Potri.014G174700.1|PACid:27034867	0.11809
Potri.006G247500.2|PACid:27007074	Potri.008G113400.1|PACid:27039563	0.117802
Potri.001G068100.2|PACid:27041502	Potri.008G113400.1|PACid:27039563	0.11693
Potri.002G120400.1|PACid:27022120	Potri.008G113400.1|PACid:27039563	0.11682
Potri.008G113400.1|PACid:27039563	Potri.009G092300.1|PACid:26988730	0.116797
Potri.005G140300.1|PACid:27028984	Potri.008G113400.1|PACid:27039563	0.116565
Potri.008G113400.1|PACid:27039563	Potri.016G129700.1|PACid:27011971	0.11472
Potri.008G113400.1|PACid:27039563	Potri.019G119500.3|PACid:27026628	0.114229
Potri.008G113400.1|PACid:27039563	Potri.019G119500.1|PACid:27026629	0.114229
Potri.008G113400.1|PACid:27039563	Potri.010G252000.1|PACid:26980452	0.113701
Potri.008G113400.1|PACid:27039563	Potri.012G127900.1|PACid:27049716	0.113597
Potri.008G113400.1|PACid:27039563	Potri.010G193100.1|PACid:26979149	0.113515
Potri.001G028400.1|PACid:27045245	Potri.008G113400.1|PACid:27039563	0.113405
Potri.001G416800.1|PACid:27048311	Potri.008G113400.1|PACid:27039563	0.113366
Potri.006G087500.1|PACid:27003680	Potri.008G113400.1|PACid:27039563	0.111178
Potri.008G113400.1|PACid:27039563	Potri.014G185300.1|PACid:27033990	0.111178
Potri.008G113400.1|PACid:27039563	Potri.008G146600.1|PACid:27039079	0.110896
Potri.003G061300.2|PACid:26997418	Potri.008G113400.1|PACid:27039563	0.110687
Potri.003G061300.1|PACid:26997417	Potri.008G113400.1|PACid:27039563	0.110687
Potri.001G162100.1|PACid:27044018	Potri.008G113400.1|PACid:27039563	0.110412
Potri.006G097100.1|PACid:27005704	Potri.008G113400.1|PACid:27039563	0.110389
Potri.008G113400.1|PACid:27039563	Potri.009G026000.2|PACid:26986902	0.110207
Potri.007G038300.1|PACid:27016837	Potri.008G113400.1|PACid:27039563	0.108949
Potri.005G251800.1|PACid:27028349	Potri.008G113400.1|PACid:27039563	0.108926
Potri.008G113400.1|PACid:27039563	Potri.T098800.1|PACid:26983151	0.108904
Potri.008G113400.1|PACid:27039563	Potri.011G129900.1|PACid:27001305	0.108659
Potri.005G187500.1|PACid:27028358	Potri.008G113400.1|PACid:27039563	0.108215
Potri.008G113400.1|PACid:27039563	Potri.016G110200.1|PACid:27013452	0.107812
Potri.008G113400.1|PACid:27039563	Potri.018G023200.1|PACid:27010826	0.107419
Potri.006G129200.1|PACid:27007838	Potri.008G113400.1|PACid:27039563	0.107396
Potri.008G113400.1|PACid:27039563	Potri.010G252000.2|PACid:26980453	0.107256
Potri.001G372300.2|PACid:27048593	Potri.008G113400.1|PACid:27039563	0.107064
Potri.008G113400.1|PACid:27039563	Potri.016G137000.1|PACid:27013649	0.10683
Potri.008G113400.1|PACid:27039563	Potri.019G048800.1|PACid:27025235	0.106344
Potri.008G113400.1|PACid:27039563	Potri.019G048800.2|PACid:27025234	0.106335
Potri.006G131000.1|PACid:27005146	Potri.008G113400.1|PACid:27039563	0.106198
Potri.007G047000.1|PACid:27016453	Potri.008G113400.1|PACid:27039563	0.105453
Potri.006G201200.1|PACid:27007727	Potri.008G113400.1|PACid:27039563	0.105233
Potri.008G113400.1|PACid:27039563	Potri.016G119100.1|PACid:27012918	0.104987
Potri.004G197700.1|PACid:26993105	Potri.008G113400.1|PACid:27039563	0.104765
Potri.005G086400.1|PACid:27028427	Potri.008G113400.1|PACid:27039563	0.10464
Potri.008G100300.2|PACid:27036032	Potri.008G113400.1|PACid:27039563	0.103871
Potri.001G162100.2|PACid:27044016	Potri.008G113400.1|PACid:27039563	0.1032
Potri.003G162000.1|PACid:26999993	Potri.008G113400.1|PACid:27039563	0.103145
Potri.001G352700.3|PACid:27040217	Potri.008G113400.1|PACid:27039563	0.10294
Potri.001G352700.4|PACid:27040220	Potri.008G113400.1|PACid:27039563	0.102641

## Sheet: Potri.007G019900.1
fromNode	toNode	weight
Potri.001G142800.1|PACid:27045967	Potri.007G019900.1|PACid:27016027	0.341479
Potri.007G004700.1|PACid:27015401	Potri.007G019900.1|PACid:27016027	0.333352
Potri.002G013400.2|PACid:27024451	Potri.007G019900.1|PACid:27016027	0.326892
Potri.007G019900.1|PACid:27016027	Potri.012G037300.1|PACid:27049591	0.325903
Potri.007G019900.1|PACid:27016027	Potri.016G027700.1|PACid:27013927	0.325043
Potri.007G019900.1|PACid:27016027	Potri.014G021800.1|PACid:27034246	0.323647
Potri.007G019900.1|PACid:27016027	Potri.009G145000.1|PACid:26988519	0.322262
Potri.007G019900.1|PACid:27016027	Potri.010G243500.1|PACid:26979623	0.322135
Potri.001G010300.1|PACid:27043755	Potri.007G019900.1|PACid:27016027	0.32185
Potri.007G019900.1|PACid:27016027	Potri.018G036800.1|PACid:27008824	0.32093
Potri.001G134300.1|PACid:27047864	Potri.007G019900.1|PACid:27016027	0.320387
Potri.007G019900.1|PACid:27016027	Potri.010G054100.1|PACid:26980725	0.318294
Potri.007G019900.1|PACid:27016027	Potri.011G100500.1|PACid:27002785	0.317865
Potri.001G330500.1|PACid:27042086	Potri.007G019900.1|PACid:27016027	0.317106
Potri.001G232900.1|PACid:27042259	Potri.007G019900.1|PACid:27016027	0.316975
Potri.007G019900.1|PACid:27016027	Potri.T065400.1|PACid:27014164	0.316862
Potri.003G091300.1|PACid:26996826	Potri.007G019900.1|PACid:27016027	0.316252
Potri.007G019900.1|PACid:27016027	Potri.014G136200.1|PACid:27034053	0.316197
Potri.006G137300.1|PACid:27005286	Potri.007G019900.1|PACid:27016027	0.315394
Potri.004G067100.1|PACid:26991237	Potri.007G019900.1|PACid:27016027	0.315246
Potri.007G019900.1|PACid:27016027	Potri.012G132100.1|PACid:27050711	0.314949
Potri.007G019900.1|PACid:27016027	Potri.016G027800.1|PACid:27011872	0.314494
Potri.007G019900.1|PACid:27016027	Potri.015G067200.1|PACid:27019584	0.314471
Potri.002G092500.1|PACid:27024700	Potri.007G019900.1|PACid:27016027	0.314388
Potri.007G019900.1|PACid:27016027	Potri.011G047200.1|PACid:27002077	0.314348
Potri.004G235800.1|PACid:26989272	Potri.007G019900.1|PACid:27016027	0.313848
Potri.001G157500.1|PACid:27046477	Potri.007G019900.1|PACid:27016027	0.313809
Potri.001G188000.1|PACid:27041311	Potri.007G019900.1|PACid:27016027	0.313462
Potri.007G019900.1|PACid:27016027	Potri.009G075100.1|PACid:26986222	0.313334
Potri.007G019900.1|PACid:27016027	Potri.008G220100.3|PACid:27037713	0.313112
Potri.001G431400.1|PACid:27041378	Potri.007G019900.1|PACid:27016027	0.312839
Potri.001G010000.1|PACid:27041644	Potri.007G019900.1|PACid:27016027	0.312525
Potri.005G117500.1|PACid:27031016	Potri.007G019900.1|PACid:27016027	0.312367
Potri.003G139700.1|PACid:26996535	Potri.007G019900.1|PACid:27016027	0.312209
Potri.005G223300.1|PACid:27028903	Potri.007G019900.1|PACid:27016027	0.312102
Potri.006G192100.1|PACid:27007515	Potri.007G019900.1|PACid:27016027	0.310756
Potri.001G448000.1|PACid:27048669	Potri.007G019900.1|PACid:27016027	0.310429
Potri.001G299500.1|PACid:27044485	Potri.007G019900.1|PACid:27016027	0.309177
Potri.007G019900.1|PACid:27016027	Potri.011G167200.1|PACid:27002730	0.309015
Potri.007G019900.1|PACid:27016027	Potri.014G028500.1|PACid:27034431	0.308534
Potri.007G019900.1|PACid:27016027	Potri.011G099400.1|PACid:27000647	0.308448
Potri.007G019900.1|PACid:27016027	Potri.009G155000.1|PACid:26986345	0.308401
Potri.007G019900.1|PACid:27016027	Potri.007G024400.1|PACid:27016173	0.308194
Potri.006G227400.1|PACid:27004514	Potri.007G019900.1|PACid:27016027	0.308084
Potri.007G019900.1|PACid:27016027	Potri.016G074100.1|PACid:27013106	0.308033
Potri.007G019900.1|PACid:27016027	Potri.011G146900.2|PACid:27002564	0.3078
Potri.007G019900.1|PACid:27016027	Potri.011G146900.1|PACid:27002565	0.3078
Potri.007G019900.1|PACid:27016027	Potri.010G185700.1|PACid:26982852	0.307564
Potri.007G019900.1|PACid:27016027	Potri.019G063200.1|PACid:27026975	0.306909
Potri.007G019900.1|PACid:27016027	Potri.016G041300.1|PACid:27012677	0.306636
Potri.001G010200.1|PACid:27042992	Potri.007G019900.1|PACid:27016027	0.306452
Potri.001G436800.1|PACid:27046771	Potri.007G019900.1|PACid:27016027	0.306052
Potri.007G019900.1|PACid:27016027	Potri.014G125300.1|PACid:27032843	0.306004
Potri.001G113400.1|PACid:27045531	Potri.007G019900.1|PACid:27016027	0.305555
Potri.007G019900.1|PACid:27016027	Potri.016G049200.1|PACid:27012910	0.305303
Potri.001G128500.1|PACid:27043879	Potri.007G019900.1|PACid:27016027	0.305287
Potri.006G266000.1|PACid:27007900	Potri.007G019900.1|PACid:27016027	0.304937
Potri.007G019900.1|PACid:27016027	Potri.014G125300.2|PACid:27032842	0.304925
Potri.007G019900.1|PACid:27016027	Potri.018G070800.1|PACid:27011095	0.304831
Potri.007G019900.1|PACid:27016027	Potri.012G129000.1|PACid:27050106	0.304655
Potri.007G019900.1|PACid:27016027	Potri.T021700.1|PACid:26988976	0.304637
Potri.004G191400.1|PACid:26989921	Potri.007G019900.1|PACid:27016027	0.304539
Potri.002G039500.1|PACid:27023150	Potri.007G019900.1|PACid:27016027	0.304527
Potri.006G033900.1|PACid:27007671	Potri.007G019900.1|PACid:27016027	0.304427
Potri.007G019900.1|PACid:27016027	Potri.011G101100.1|PACid:27002257	0.303775
Potri.007G019900.1|PACid:27016027	Potri.014G070800.1|PACid:27033427	0.303572
Potri.001G363100.1|PACid:27046008	Potri.007G019900.1|PACid:27016027	0.303567
Potri.007G019900.1|PACid:27016027	Potri.008G169400.1|PACid:27039081	0.303419
Potri.007G019900.1|PACid:27016027	Potri.013G027700.1|PACid:26994174	0.303228
Potri.007G019900.1|PACid:27016027	Potri.010G078700.1|PACid:26978908	0.302633
Potri.007G019900.1|PACid:27016027	Potri.018G035500.1|PACid:27009413	0.302411
Potri.007G019900.1|PACid:27016027	Potri.010G087200.1|PACid:26981898	0.302328
Potri.007G019900.1|PACid:27016027	Potri.011G025400.1|PACid:27002899	0.302225
Potri.003G097100.1|PACid:26998288	Potri.007G019900.1|PACid:27016027	0.302104
Potri.007G019900.1|PACid:27016027	Potri.017G113900.1|PACid:26985141	0.301942
Potri.001G036600.1|PACid:27047891	Potri.007G019900.1|PACid:27016027	0.301898
Potri.005G040200.1|PACid:27031751	Potri.007G019900.1|PACid:27016027	0.301504
Potri.007G019900.1|PACid:27016027	Potri.017G122900.4|PACid:26985545	0.301458
Potri.001G046000.1|PACid:27046727	Potri.007G019900.1|PACid:27016027	0.301058
Potri.007G019900.1|PACid:27016027	Potri.012G137300.1|PACid:27051245	0.301045
Potri.001G436700.1|PACid:27043099	Potri.007G019900.1|PACid:27016027	0.300742
Potri.007G019900.1|PACid:27016027	Potri.018G099500.1|PACid:27011427	0.300704
Potri.005G063400.1|PACid:27029742	Potri.007G019900.1|PACid:27016027	0.300684
Potri.007G019900.1|PACid:27016027	Potri.010G121800.1|PACid:26978807	0.300458
Potri.006G102500.1|PACid:27007357	Potri.007G019900.1|PACid:27016027	0.299856
Potri.001G315300.1|PACid:27045275	Potri.007G019900.1|PACid:27016027	0.299787
Potri.007G019900.1|PACid:27016027	Potri.T021800.1|PACid:26988997	0.299122
Potri.007G019900.1|PACid:27016027	Potri.013G131200.1|PACid:26994480	0.298819
Potri.007G019900.1|PACid:27016027	Potri.013G131200.2|PACid:26994481	0.298792
Potri.007G019900.1|PACid:27016027	Potri.014G096000.1|PACid:27035057	0.298747
Potri.007G019900.1|PACid:27016027	Potri.009G112000.1|PACid:26988649	0.298557
Potri.007G019900.1|PACid:27016027	Potri.009G112000.2|PACid:26988650	0.298436
Potri.001G389400.1|PACid:27045577	Potri.007G019900.1|PACid:27016027	0.298411
Potri.007G019900.1|PACid:27016027	Potri.014G093200.4|PACid:27034753	0.298187
Potri.007G019900.1|PACid:27016027	Potri.014G093200.1|PACid:27034752	0.298187
Potri.003G167400.1|PACid:26999858	Potri.007G019900.1|PACid:27016027	0.298006
Potri.003G191200.1|PACid:26997583	Potri.007G019900.1|PACid:27016027	0.297999
Potri.006G249500.1|PACid:27004668	Potri.007G019900.1|PACid:27016027	0.297998
Potri.007G019900.1|PACid:27016027	Potri.T160800.1|PACid:27003347	0.297775
Potri.003G103100.1|PACid:26999025	Potri.007G019900.1|PACid:27016027	0.297395
Potri.007G019900.1|PACid:27016027	Potri.011G057000.1|PACid:27003238	0.297133
Potri.007G019900.1|PACid:27016027	Potri.015G134300.1|PACid:27019657	0.297102
Potri.007G019900.1|PACid:27016027	Potri.008G099100.1|PACid:27037332	0.2967
Potri.001G023400.1|PACid:27045957	Potri.007G019900.1|PACid:27016027	0.296487
Potri.001G075600.3|PACid:27044130	Potri.007G019900.1|PACid:27016027	0.29561
Potri.001G075600.2|PACid:27044131	Potri.007G019900.1|PACid:27016027	0.29561
Potri.007G019900.1|PACid:27016027	Potri.019G088500.1|PACid:27026925	0.295578
Potri.001G431700.1|PACid:27043001	Potri.007G019900.1|PACid:27016027	0.295515
Potri.007G019900.1|PACid:27016027	Potri.T112000.1|PACid:27027084	0.294984
Potri.007G019900.1|PACid:27016027	Potri.016G102900.1|PACid:27013033	0.294979
Potri.007G019900.1|PACid:27016027	Potri.011G161300.1|PACid:27002118	0.294694
Potri.004G188200.1|PACid:26990858	Potri.007G019900.1|PACid:27016027	0.294297
Potri.007G019900.1|PACid:27016027	Potri.007G103200.1|PACid:27017073	0.294222
Potri.007G019900.1|PACid:27016027	Potri.014G197500.1|PACid:27034819	0.294146
Potri.006G058800.1|PACid:27006529	Potri.007G019900.1|PACid:27016027	0.293953
Potri.007G019900.1|PACid:27016027	Potri.018G085000.1|PACid:27009506	0.293737
Potri.005G093200.1|PACid:27031680	Potri.007G019900.1|PACid:27016027	0.293591
Potri.007G019900.1|PACid:27016027	Potri.012G022800.1|PACid:27050193	0.293585
Potri.007G019900.1|PACid:27016027	Potri.T102300.1|PACid:27035649	0.293506
Potri.007G019900.1|PACid:27016027	Potri.011G063900.1|PACid:27002405	0.293506
Potri.007G019900.1|PACid:27016027	Potri.007G026000.1|PACid:27016513	0.29338
Potri.004G217100.1|PACid:26991392	Potri.007G019900.1|PACid:27016027	0.293213
Potri.006G181200.1|PACid:27004492	Potri.007G019900.1|PACid:27016027	0.292996
Potri.007G019900.1|PACid:27016027	Potri.010G218400.1|PACid:26982737	0.292682
Potri.007G019900.1|PACid:27016027	Potri.T089900.1|PACid:27040086	0.29219
Potri.006G010300.1|PACid:27005334	Potri.007G019900.1|PACid:27016027	0.29213
Potri.007G019900.1|PACid:27016027	Potri.018G000900.1|PACid:27010744	0.292101
Potri.007G019900.1|PACid:27016027	Potri.007G126600.1|PACid:27014594	0.291991
Potri.002G190600.1|PACid:27020221	Potri.007G019900.1|PACid:27016027	0.291887
Potri.007G019900.1|PACid:27016027	Potri.018G090000.1|PACid:27010792	0.291677
Potri.007G019900.1|PACid:27016027	Potri.007G128600.1|PACid:27014418	0.291265
Potri.004G078100.1|PACid:26992373	Potri.007G019900.1|PACid:27016027	0.291183
Potri.004G185100.1|PACid:26992256	Potri.007G019900.1|PACid:27016027	0.291151
Potri.007G019900.1|PACid:27016027	Potri.012G132200.1|PACid:27050997	0.291086
Potri.003G072200.1|PACid:26997838	Potri.007G019900.1|PACid:27016027	0.290888
Potri.001G102600.1|PACid:27041234	Potri.007G019900.1|PACid:27016027	0.290496
Potri.001G451300.1|PACid:27041992	Potri.007G019900.1|PACid:27016027	0.289959
Potri.005G189800.1|PACid:27030402	Potri.007G019900.1|PACid:27016027	0.28956
Potri.001G388600.1|PACid:27046636	Potri.007G019900.1|PACid:27016027	0.289333
Potri.007G019900.1|PACid:27016027	Potri.017G075800.1|PACid:26984877	0.289204
Potri.007G019900.1|PACid:27016027	Potri.018G103400.1|PACid:27008895	0.288706
Potri.007G019900.1|PACid:27016027	Potri.010G074200.1|PACid:26980970	0.288658
Potri.005G240100.1|PACid:27028275	Potri.007G019900.1|PACid:27016027	0.28852
Potri.007G019900.1|PACid:27016027	Potri.008G120200.1|PACid:27039710	0.288111
Potri.006G183200.1|PACid:27007368	Potri.007G019900.1|PACid:27016027	0.288059
Potri.007G019900.1|PACid:27016027	Potri.T099300.1|PACid:27014335	0.288013
Potri.007G019900.1|PACid:27016027	Potri.014G025600.1|PACid:27033586	0.287928
Potri.003G065400.1|PACid:26997089	Potri.007G019900.1|PACid:27016027	0.287683
Potri.007G019900.1|PACid:27016027	Potri.T111900.1|PACid:27027083	0.287165
Potri.007G019900.1|PACid:27016027	Potri.012G089600.1|PACid:27049179	0.287146
Potri.006G053600.1|PACid:27008536	Potri.007G019900.1|PACid:27016027	0.287138
Potri.001G022900.1|PACid:27046364	Potri.007G019900.1|PACid:27016027	0.286922
Potri.007G019900.1|PACid:27016027	Potri.007G064300.2|PACid:27014561	0.286811
Potri.001G010100.1|PACid:27044536	Potri.007G019900.1|PACid:27016027	0.286788
Potri.007G019900.1|PACid:27016027	Potri.019G129600.1|PACid:27025124	0.286418
Potri.007G019900.1|PACid:27016027	Potri.007G064300.1|PACid:27014562	0.286269
Potri.007G019900.1|PACid:27016027	Potri.T060100.1|PACid:27051307	0.285616
Potri.006G245000.1|PACid:27008448	Potri.007G019900.1|PACid:27016027	0.285169
Potri.007G019900.1|PACid:27016027	Potri.011G099200.1|PACid:27000816	0.284949
Potri.007G019900.1|PACid:27016027	Potri.010G172700.1|PACid:26978637	0.284705
Potri.001G153800.1|PACid:27041759	Potri.007G019900.1|PACid:27016027	0.284592
Potri.003G116900.1|PACid:26997283	Potri.007G019900.1|PACid:27016027	0.283931
Potri.007G019900.1|PACid:27016027	Potri.T121500.1|PACid:26996189	0.283745
Potri.006G123400.1|PACid:27006151	Potri.007G019900.1|PACid:27016027	0.283016
Potri.003G200100.1|PACid:26999363	Potri.007G019900.1|PACid:27016027	0.282847
Potri.007G019900.1|PACid:27016027	Potri.013G149000.1|PACid:26994941	0.282784
Potri.007G019900.1|PACid:27016027	Potri.019G127300.1|PACid:27025113	0.282729
Potri.003G125800.2|PACid:26999134	Potri.007G019900.1|PACid:27016027	0.282288
Potri.007G019900.1|PACid:27016027	Potri.010G024200.1|PACid:26978572	0.281741
Potri.007G019900.1|PACid:27016027	Potri.007G032900.1|PACid:27014479	0.281195
Potri.007G019900.1|PACid:27016027	Potri.T119800.1|PACid:27014129	0.281115
Potri.003G214500.1|PACid:26996721	Potri.007G019900.1|PACid:27016027	0.280919
Potri.005G135900.1|PACid:27031853	Potri.007G019900.1|PACid:27016027	0.280814
Potri.007G019900.1|PACid:27016027	Potri.008G079500.1|PACid:27039025	0.280779
Potri.007G019900.1|PACid:27016027	Potri.013G019900.1|PACid:26993338	0.280759
Potri.001G041300.1|PACid:27041185	Potri.007G019900.1|PACid:27016027	0.280549
Potri.007G019900.1|PACid:27016027	Potri.015G003100.4|PACid:27017532	0.280488
Potri.007G019900.1|PACid:27016027	Potri.015G003100.3|PACid:27017531	0.280488
Potri.007G019900.1|PACid:27016027	Potri.009G123100.1|PACid:26986223	0.28044
Potri.007G019900.1|PACid:27016027	Potri.010G219900.1|PACid:26981510	0.280253
Potri.007G019900.1|PACid:27016027	Potri.011G101700.1|PACid:27003157	0.280241
Potri.003G088800.1|PACid:27000260	Potri.007G019900.1|PACid:27016027	0.280207
Potri.007G019900.1|PACid:27016027	Potri.010G024500.1|PACid:26982444	0.279703
Potri.007G019900.1|PACid:27016027	Potri.008G170100.1|PACid:27038533	0.279298
Potri.007G019900.1|PACid:27016027	Potri.018G131200.1|PACid:27010266	0.279017
Potri.007G019900.1|PACid:27016027	Potri.019G084500.1|PACid:27025500	0.278618
Potri.001G061900.1|PACid:27043055	Potri.007G019900.1|PACid:27016027	0.278568
Potri.001G036700.1|PACid:27045683	Potri.007G019900.1|PACid:27016027	0.278474
Potri.007G019900.1|PACid:27016027	Potri.009G086900.1|PACid:26988765	0.278316
Potri.007G019900.1|PACid:27016027	Potri.009G151000.1|PACid:26986991	0.278211
Potri.007G019900.1|PACid:27016027	Potri.T089000.1|PACid:27014252	0.277679
Potri.004G075400.1|PACid:26989607	Potri.007G019900.1|PACid:27016027	0.277284
Potri.007G019900.1|PACid:27016027	Potri.017G153200.1|PACid:26984975	0.276466
Potri.007G019900.1|PACid:27016027	Potri.010G053800.1|PACid:26981236	0.276319
Potri.007G019900.1|PACid:27016027	Potri.T121800.2|PACid:27014202	0.276268
Potri.007G019900.1|PACid:27016027	Potri.016G101000.1|PACid:27013702	0.276176
Potri.007G019900.1|PACid:27016027	Potri.011G101500.1|PACid:27000536	0.275874
Potri.007G019900.1|PACid:27016027	Potri.019G079500.1|PACid:27025882	0.275628
Potri.001G172300.1|PACid:27041208	Potri.007G019900.1|PACid:27016027	0.275603
Potri.007G019900.1|PACid:27016027	Potri.011G030900.3|PACid:27002812	0.275564
Potri.007G019900.1|PACid:27016027	Potri.T005600.1|PACid:26988910	0.275557
Potri.001G121300.1|PACid:27045856	Potri.007G019900.1|PACid:27016027	0.275527
Potri.007G019900.1|PACid:27016027	Potri.T010500.1|PACid:27051413	0.275304
Potri.007G019900.1|PACid:27016027	Potri.011G061800.1|PACid:27001168	0.275277
Potri.007G019900.1|PACid:27016027	Potri.015G003600.1|PACid:27019001	0.275204
Potri.007G019900.1|PACid:27016027	Potri.017G121200.1|PACid:26983868	0.275088
Potri.007G019900.1|PACid:27016027	Potri.013G032700.1|PACid:26993488	0.275042
Potri.007G019900.1|PACid:27016027	Potri.010G130600.1|PACid:26978996	0.274967
Potri.001G447400.1|PACid:27040567	Potri.007G019900.1|PACid:27016027	0.274914
Potri.007G019900.1|PACid:27016027	Potri.T155900.1|PACid:26993310	0.274187
Potri.007G019900.1|PACid:27016027	Potri.017G154000.1|PACid:26983598	0.274114
Potri.007G019900.1|PACid:27016027	Potri.012G006100.2|PACid:27050621	0.274105
Potri.007G019900.1|PACid:27016027	Potri.015G034000.1|PACid:27019692	0.274003
Potri.005G008500.1|PACid:27030354	Potri.007G019900.1|PACid:27016027	0.273925
Potri.007G019900.1|PACid:27016027	Potri.011G002100.1|PACid:27001594	0.27362
Potri.007G019900.1|PACid:27016027	Potri.007G085700.3|PACid:27016794	0.273033
Potri.007G019900.1|PACid:27016027	Potri.007G085700.2|PACid:27016796	0.273033
Potri.007G019900.1|PACid:27016027	Potri.007G085700.1|PACid:27016795	0.273033
Potri.007G019900.1|PACid:27016027	Potri.007G085700.1|PACid:27016795	0.273033
Potri.007G019900.1|PACid:27016027	Potri.014G180500.1|PACid:27033416	0.273027
Potri.004G144600.1|PACid:26991617	Potri.007G019900.1|PACid:27016027	0.272506
Potri.007G019900.1|PACid:27016027	Potri.007G126600.2|PACid:27014593	0.272476
Potri.007G019900.1|PACid:27016027	Potri.019G130200.1|PACid:27025200	0.271993
Potri.007G019900.1|PACid:27016027	Potri.014G104100.1|PACid:27035537	0.271954
Potri.007G019900.1|PACid:27016027	Potri.017G147900.1|PACid:26984211	0.27178
Potri.003G219400.1|PACid:26997432	Potri.007G019900.1|PACid:27016027	0.271744
Potri.001G452200.1|PACid:27041836	Potri.007G019900.1|PACid:27016027	0.271626
Potri.007G019900.1|PACid:27016027	Potri.010G083000.1|PACid:26981113	0.271348
Potri.007G019900.1|PACid:27016027	Potri.007G042200.1|PACid:27015801	0.27126
Potri.007G019900.1|PACid:27016027	Potri.013G117300.1|PACid:26994107	0.271137
Potri.007G019900.1|PACid:27016027	Potri.012G042300.1|PACid:27049289	0.271055
Potri.004G153100.1|PACid:26991800	Potri.007G019900.1|PACid:27016027	0.270595
Potri.007G019900.1|PACid:27016027	Potri.015G115600.1|PACid:27019523	0.270198
Potri.007G019900.1|PACid:27016027	Potri.T035400.1|PACid:27027059	0.27005
Potri.007G019900.1|PACid:27016027	Potri.012G105700.1|PACid:27049503	0.270049
Potri.007G019900.1|PACid:27016027	Potri.010G074700.1|PACid:26980712	0.269932
Potri.007G019900.1|PACid:27016027	Potri.011G100000.1|PACid:27002289	0.269773
Potri.007G019900.1|PACid:27016027	Potri.016G133800.1|PACid:27011793	0.269773
Potri.003G134400.1|PACid:26997512	Potri.007G019900.1|PACid:27016027	0.269708
Potri.001G312600.1|PACid:27043390	Potri.007G019900.1|PACid:27016027	0.269683
Potri.007G019900.1|PACid:27016027	Potri.019G020100.1|PACid:27026754	0.26967
Potri.001G003000.1|PACid:27045248	Potri.007G019900.1|PACid:27016027	0.269627
Potri.007G019900.1|PACid:27016027	Potri.016G022500.1|PACid:27012003	0.269147
Potri.007G019900.1|PACid:27016027	Potri.013G131700.1|PACid:26993988	0.26913
Potri.001G082900.5|PACid:27046345	Potri.007G019900.1|PACid:27016027	0.268923
Potri.007G019900.1|PACid:27016027	Potri.T039300.1|PACid:26989051	0.268918
Potri.003G116500.2|PACid:26996451	Potri.007G019900.1|PACid:27016027	0.268852
Potri.001G369100.1|PACid:27040202	Potri.007G019900.1|PACid:27016027	0.268832
Potri.007G019900.1|PACid:27016027	Potri.009G111800.1|PACid:26985786	0.268593
Potri.007G019900.1|PACid:27016027	Potri.017G141900.1|PACid:26984881	0.268481
Potri.005G043400.2|PACid:27027508	Potri.007G019900.1|PACid:27016027	0.268278
Potri.003G210700.1|PACid:27000255	Potri.007G019900.1|PACid:27016027	0.268011
Potri.007G019900.1|PACid:27016027	Potri.019G002900.1|PACid:27025472	0.26788
Potri.007G019900.1|PACid:27016027	Potri.017G141600.1|PACid:26983980	0.267744
Potri.007G019900.1|PACid:27016027	Potri.T005100.1|PACid:26988871	0.267669
Potri.005G027400.1|PACid:27030114	Potri.007G019900.1|PACid:27016027	0.267609
Potri.007G019900.1|PACid:27016027	Potri.T022300.1|PACid:26988974	0.26751
Potri.007G019900.1|PACid:27016027	Potri.009G033100.1|PACid:26986286	0.267495
Potri.007G019900.1|PACid:27016027	Potri.012G093300.1|PACid:27049300	0.267285
Potri.007G019900.1|PACid:27016027	Potri.T005200.1|PACid:26988928	0.267099
Potri.007G019900.1|PACid:27016027	Potri.013G157900.1|PACid:26995616	0.266794
Potri.007G019900.1|PACid:27016027	Potri.013G157900.2|PACid:26995615	0.266777
Potri.007G019900.1|PACid:27016027	Potri.015G097000.1|PACid:27018461	0.266756
Potri.007G019900.1|PACid:27016027	Potri.016G058800.1|PACid:27012232	0.26662
Potri.003G216300.1|PACid:26998279	Potri.007G019900.1|PACid:27016027	0.266587
Potri.007G019900.1|PACid:27016027	Potri.007G088400.4|PACid:27014834	0.266255
Potri.001G422500.1|PACid:27040135	Potri.007G019900.1|PACid:27016027	0.266177
Potri.004G075400.2|PACid:26989608	Potri.007G019900.1|PACid:27016027	0.266103
Potri.002G129500.1|PACid:27021594	Potri.007G019900.1|PACid:27016027	0.265919
Potri.007G019900.1|PACid:27016027	Potri.008G061800.1|PACid:27036374	0.265886
Potri.006G089700.1|PACid:27005664	Potri.007G019900.1|PACid:27016027	0.26583
Potri.007G019900.1|PACid:27016027	Potri.008G164500.1|PACid:27037812	0.265713
Potri.003G062100.1|PACid:26997114	Potri.007G019900.1|PACid:27016027	0.265368
Potri.007G019900.1|PACid:27016027	Potri.013G056700.1|PACid:26995070	0.264953
Potri.001G464700.1|PACid:27046348	Potri.007G019900.1|PACid:27016027	0.264581
Potri.007G019900.1|PACid:27016027	Potri.007G020200.1|PACid:27016439	0.264556
Potri.001G360800.2|PACid:27040872	Potri.007G019900.1|PACid:27016027	0.264551
Potri.007G019900.1|PACid:27016027	Potri.009G013900.1|PACid:26986010	0.263989
Potri.002G109600.1|PACid:27023725	Potri.007G019900.1|PACid:27016027	0.263781
Potri.005G185800.1|PACid:27031469	Potri.007G019900.1|PACid:27016027	0.263756
Potri.003G008600.1|PACid:26998607	Potri.007G019900.1|PACid:27016027	0.263739
Potri.003G125800.1|PACid:26999133	Potri.007G019900.1|PACid:27016027	0.263561
Potri.007G019900.1|PACid:27016027	Potri.013G083300.1|PACid:26993380	0.263499
Potri.007G019900.1|PACid:27016027	Potri.017G101400.1|PACid:26983316	0.263453
Potri.005G257700.1|PACid:27031630	Potri.007G019900.1|PACid:27016027	0.263377
Potri.007G019900.1|PACid:27016027	Potri.014G127000.1|PACid:27034976	0.263237
Potri.007G019900.1|PACid:27016027	Potri.014G033400.2|PACid:27033473	0.263231
Potri.005G037400.1|PACid:27028239	Potri.007G019900.1|PACid:27016027	0.263223
Potri.001G175800.1|PACid:27043587	Potri.007G019900.1|PACid:27016027	0.262992
Potri.007G019900.1|PACid:27016027	Potri.014G077900.1|PACid:27034616	0.262757
Potri.007G019900.1|PACid:27016027	Potri.010G097700.1|PACid:26980288	0.262662
Potri.007G019900.1|PACid:27016027	Potri.018G075000.4|PACid:27009839	0.262487
Potri.007G019900.1|PACid:27016027	Potri.018G075000.1|PACid:27009840	0.262487
Potri.007G019900.1|PACid:27016027	Potri.012G056300.2|PACid:27050969	0.262453
Potri.007G019900.1|PACid:27016027	Potri.017G126800.1|PACid:26983683	0.262375
Potri.007G019900.1|PACid:27016027	Potri.014G100600.1|PACid:27034959	0.262281
Potri.003G076800.1|PACid:26997957	Potri.007G019900.1|PACid:27016027	0.262243
Potri.007G019900.1|PACid:27016027	Potri.008G139600.1|PACid:27038684	0.261866
Potri.007G019900.1|PACid:27016027	Potri.008G209300.1|PACid:27038235	0.261844
Potri.007G019900.1|PACid:27016027	Potri.015G013100.2|PACid:27018138	0.261794
Potri.001G085900.1|PACid:27045146	Potri.007G019900.1|PACid:27016027	0.261581
Potri.007G019900.1|PACid:27016027	Potri.016G034800.1|PACid:27012591	0.261146
Potri.007G019900.1|PACid:27016027	Potri.011G145200.1|PACid:27000543	0.261038
Potri.004G215100.1|PACid:26991374	Potri.007G019900.1|PACid:27016027	0.260989
Potri.007G019900.1|PACid:27016027	Potri.008G158300.2|PACid:27039336	0.260983
Potri.007G019900.1|PACid:27016027	Potri.008G158300.1|PACid:27039335	0.260983
Potri.002G156900.1|PACid:27023659	Potri.007G019900.1|PACid:27016027	0.260863
Potri.001G413800.1|PACid:27040908	Potri.007G019900.1|PACid:27016027	0.260775
Potri.001G115800.1|PACid:27045635	Potri.007G019900.1|PACid:27016027	0.260676
Potri.004G134800.1|PACid:26990956	Potri.007G019900.1|PACid:27016027	0.260564
Potri.007G019900.1|PACid:27016027	Potri.009G058500.1|PACid:26987919	0.260467
Potri.007G019300.1|PACid:27016022	Potri.007G019900.1|PACid:27016027	0.260285
Potri.006G128000.1|PACid:27007344	Potri.007G019900.1|PACid:27016027	0.259775
Potri.007G019900.1|PACid:27016027	Potri.009G155800.1|PACid:26986092	0.259626
Potri.007G019900.1|PACid:27016027	Potri.010G139400.1|PACid:26981381	0.259519
Potri.007G019900.1|PACid:27016027	Potri.015G062300.1|PACid:27018139	0.259476
Potri.007G019900.1|PACid:27016027	Potri.011G070100.1|PACid:27002540	0.259429
Potri.007G019900.1|PACid:27016027	Potri.017G083300.2|PACid:26983917	0.259335
Potri.007G019900.1|PACid:27016027	Potri.017G083300.1|PACid:26983918	0.259335
Potri.007G019900.1|PACid:27016027	Potri.018G089900.1|PACid:27010846	0.259304
Potri.001G358800.1|PACid:27042796	Potri.007G019900.1|PACid:27016027	0.259289
Potri.007G019900.1|PACid:27016027	Potri.017G002100.1|PACid:26984852	0.259234
Potri.007G019900.1|PACid:27016027	Potri.014G120300.1|PACid:27034553	0.259133
Potri.005G135300.1|PACid:27030767	Potri.007G019900.1|PACid:27016027	0.259037
Potri.005G198200.1|PACid:27027432	Potri.007G019900.1|PACid:27016027	0.259014
Potri.007G019900.1|PACid:27016027	Potri.014G111900.1|PACid:27034925	0.258964
Potri.006G207400.1|PACid:27005596	Potri.007G019900.1|PACid:27016027	0.258914
Potri.007G019900.1|PACid:27016027	Potri.015G111100.1|PACid:27018563	0.258803
Potri.007G019900.1|PACid:27016027	Potri.010G080400.1|PACid:26978857	0.258765
Potri.003G133300.1|PACid:26998992	Potri.007G019900.1|PACid:27016027	0.258757
Potri.007G019900.1|PACid:27016027	Potri.013G000500.1|PACid:26995237	0.258552
Potri.007G019900.1|PACid:27016027	Potri.008G118000.1|PACid:27038831	0.258359
Potri.007G019900.1|PACid:27016027	Potri.018G026800.2|PACid:27011081	0.258311
Potri.007G019900.1|PACid:27016027	Potri.017G069500.1|PACid:26985282	0.258236
Potri.001G176100.1|PACid:27047081	Potri.007G019900.1|PACid:27016027	0.258163
Potri.007G019900.1|PACid:27016027	Potri.018G041700.1|PACid:27009329	0.258162
Potri.007G019900.1|PACid:27016027	Potri.019G075800.1|PACid:27026619	0.257987
Potri.003G099100.1|PACid:26999720	Potri.007G019900.1|PACid:27016027	0.257943
Potri.007G019900.1|PACid:27016027	Potri.009G119900.2|PACid:26987771	0.257833
Potri.007G019900.1|PACid:27016027	Potri.009G119900.1|PACid:26987770	0.257833
Potri.005G118700.1|PACid:27031238	Potri.007G019900.1|PACid:27016027	0.257432
Potri.007G019900.1|PACid:27016027	Potri.019G102900.1|PACid:27025242	0.257377
Potri.007G019900.1|PACid:27016027	Potri.T179500.2|PACid:26989041	0.257329
Potri.001G405600.1|PACid:27047760	Potri.007G019900.1|PACid:27016027	0.257035
Potri.001G362600.1|PACid:27045086	Potri.007G019900.1|PACid:27016027	0.256925
Potri.007G019900.1|PACid:27016027	Potri.018G138400.1|PACid:27010648	0.256501

## Sheet: Potri.002G090700.1
fromNode	toNode	weight
Potri.002G090700.1|PACid:27021522	Potri.002G090700.5|PACid:27021524	0.167669
Potri.002G090700.1|PACid:27021522	Potri.002G090700.2|PACid:27021523	0.167669
Potri.002G090700.1|PACid:27021522	Potri.012G033100.1|PACid:27051023	0.149397
Potri.002G090700.1|PACid:27021522	Potri.005G138000.1|PACid:27030129	0.128743
Potri.002G090700.1|PACid:27021522	Potri.006G230200.4|PACid:27004814	0.125923
Potri.002G090700.1|PACid:27021522	Potri.013G040800.2|PACid:26993982	0.125314
Potri.002G090700.1|PACid:27021522	Potri.013G095200.1|PACid:26993980	0.123855
Potri.001G249400.2|PACid:27045855	Potri.002G090700.1|PACid:27021522	0.12178
Potri.002G090700.1|PACid:27021522	Potri.018G017000.1|PACid:27009507	0.120176
Potri.002G090700.1|PACid:27021522	Potri.006G230200.3|PACid:27004815	0.104156
Potri.002G090700.1|PACid:27021522	Potri.006G230200.2|PACid:27004816	0.104156
Potri.002G090700.1|PACid:27021522	Potri.008G183600.3|PACid:27037888	0.103467
Potri.002G090700.1|PACid:27021522	Potri.010G227700.1|PACid:26982792	0.101701
Potri.001G197700.2|PACid:27040678	Potri.002G090700.1|PACid:27021522	0.0991944
Potri.001G197700.1|PACid:27040679	Potri.002G090700.1|PACid:27021522	0.0991944
Potri.002G090700.1|PACid:27021522	Potri.015G048700.2|PACid:27017625	0.096355
Potri.002G090700.1|PACid:27021522	Potri.006G215000.1|PACid:27006210	0.0859918
Potri.002G090700.1|PACid:27021522	Potri.012G019100.1|PACid:27048770	0.0848232
Potri.002G090700.1|PACid:27021522	Potri.008G047600.3|PACid:27036330	0.0830336
Potri.002G090700.1|PACid:27021522	Potri.007G124400.1|PACid:27015846	0.0826604
Potri.002G090700.1|PACid:27021522	Potri.017G018400.1|PACid:26984601	0.0823265
Potri.002G090700.1|PACid:27021522	Potri.008G183600.4|PACid:27037889	0.0820542
Potri.002G090700.1|PACid:27021522	Potri.002G126300.1|PACid:27021660	0.0817223
Potri.001G237400.1|PACid:27048228	Potri.002G090700.1|PACid:27021522	0.0778773
Potri.002G090700.1|PACid:27021522	Potri.013G004700.3|PACid:26993744	0.0756003
Potri.002G090700.1|PACid:27021522	Potri.011G057700.3|PACid:27000902	0.0744349
Potri.002G090700.1|PACid:27021522	Potri.012G075100.1|PACid:27049128	0.0710285

## Sheet: Potri.005G231300.1
fromNode	toNode	weight
Potri.005G231300.1|PACid:27027792	Potri.007G033100.1|PACid:27016016	0.24105
Potri.001G006700.1|PACid:27043807	Potri.005G231300.1|PACid:27027792	0.240326
Potri.004G074900.2|PACid:26989161	Potri.005G231300.1|PACid:27027792	0.238445
Potri.005G231300.1|PACid:27027792	Potri.009G051800.1|PACid:26988524	0.230443
Potri.005G231300.1|PACid:27027792	Potri.009G051800.2|PACid:26988523	0.230408
Potri.004G143200.1|PACid:26990462	Potri.005G231300.1|PACid:27027792	0.217941
Potri.005G231300.1|PACid:27027792	Potri.008G083900.1|PACid:27038655	0.215754
Potri.005G231300.1|PACid:27027792	Potri.018G090100.1|PACid:27010647	0.215559
Potri.005G231300.1|PACid:27027792	Potri.010G069000.2|PACid:26978282	0.215532
Potri.005G162400.1|PACid:27029856	Potri.005G231300.1|PACid:27027792	0.215305
Potri.004G074900.1|PACid:26989162	Potri.005G231300.1|PACid:27027792	0.215226
Potri.005G231300.1|PACid:27027792	Potri.009G062200.3|PACid:26988607	0.215018
Potri.005G231300.1|PACid:27027792	Potri.009G062200.1|PACid:26988606	0.215011
Potri.005G231300.1|PACid:27027792	Potri.009G062200.2|PACid:26988605	0.215008
Potri.005G231300.1|PACid:27027792	Potri.009G152800.3|PACid:26986458	0.211191
Potri.005G231300.1|PACid:27027792	Potri.009G152800.5|PACid:26986459	0.211167
Potri.005G231300.1|PACid:27027792	Potri.009G152800.2|PACid:26986457	0.211167
Potri.005G231300.1|PACid:27027792	Potri.009G152800.1|PACid:26986460	0.211167
Potri.005G120800.4|PACid:27027859	Potri.005G231300.1|PACid:27027792	0.209194
Potri.005G120800.3|PACid:27027862	Potri.005G231300.1|PACid:27027792	0.209194
Potri.005G120800.2|PACid:27027860	Potri.005G231300.1|PACid:27027792	0.209194
Potri.005G120800.1|PACid:27027861	Potri.005G231300.1|PACid:27027792	0.209194
Potri.005G231300.1|PACid:27027792	Potri.009G061600.1|PACid:26988109	0.208275
Potri.003G043900.1|PACid:26997314	Potri.005G231300.1|PACid:27027792	0.20784
Potri.002G160000.1|PACid:27020087	Potri.005G231300.1|PACid:27027792	0.206823
Potri.005G231300.1|PACid:27027792	Potri.010G038400.2|PACid:26980535	0.206515
Potri.005G231300.1|PACid:27027792	Potri.010G038400.1|PACid:26980534	0.206515
Potri.005G231300.1|PACid:27027792	Potri.017G000300.1|PACid:26984752	0.205762
Potri.004G223000.1|PACid:26989776	Potri.005G231300.1|PACid:27027792	0.205668
Potri.005G231300.1|PACid:27027792	Potri.010G213000.3|PACid:26981204	0.205592
Potri.005G231300.1|PACid:27027792	Potri.008G073300.2|PACid:27036514	0.205135
Potri.005G231300.1|PACid:27027792	Potri.010G219500.2|PACid:26982679	0.204277
Potri.005G231300.1|PACid:27027792	Potri.010G219500.1|PACid:26982678	0.204277
Potri.005G231300.1|PACid:27027792	Potri.006G117400.1|PACid:27004040	0.203365
Potri.005G231300.1|PACid:27027792	Potri.008G142800.1|PACid:27035741	0.203066
Potri.003G086100.1|PACid:26999999	Potri.005G231300.1|PACid:27027792	0.200814
Potri.001G267800.3|PACid:27044050	Potri.005G231300.1|PACid:27027792	0.200763
Potri.001G267800.2|PACid:27044049	Potri.005G231300.1|PACid:27027792	0.200763
Potri.001G267800.1|PACid:27044051	Potri.005G231300.1|PACid:27027792	0.200763
Potri.005G231300.1|PACid:27027792	Potri.T159900.1|PACid:27027181	0.200315
Potri.005G231300.1|PACid:27027792	Potri.006G264500.1|PACid:27005953	0.199017
Potri.005G231300.1|PACid:27027792	Potri.010G117900.1|PACid:26982650	0.195314
Potri.005G231300.1|PACid:27027792	Potri.014G116000.1|PACid:27032205	0.195244
Potri.005G231300.1|PACid:27027792	Potri.014G129200.1|PACid:27033274	0.19482
Potri.005G231300.1|PACid:27027792	Potri.014G114700.1|PACid:27033156	0.194447
Potri.005G231300.1|PACid:27027792	Potri.013G082200.1|PACid:26995195	0.193123
Potri.005G231300.1|PACid:27027792	Potri.015G028300.1|PACid:27019445	0.192517
Potri.005G099900.1|PACid:27028211	Potri.005G231300.1|PACid:27027792	0.192046
Potri.005G231300.1|PACid:27027792	Potri.008G145600.1|PACid:27037573	0.191811
Potri.001G300900.1|PACid:27048505	Potri.005G231300.1|PACid:27027792	0.191093
Potri.005G231300.1|PACid:27027792	Potri.010G116600.1|PACid:26982344	0.190171
Potri.005G033400.1|PACid:27030070	Potri.005G231300.1|PACid:27027792	0.188378
Potri.005G231300.1|PACid:27027792	Potri.006G113300.1|PACid:27005580	0.188376
Potri.005G231300.1|PACid:27027792	Potri.015G092800.1|PACid:27017483	0.187869
Potri.005G231300.1|PACid:27027792	Potri.006G116800.1|PACid:27004351	0.187139
Potri.005G231300.1|PACid:27027792	Potri.012G086800.1|PACid:27051217	0.18697
Potri.005G231300.1|PACid:27027792	Potri.012G117600.3|PACid:27049846	0.186742
Potri.005G231300.1|PACid:27027792	Potri.008G126600.1|PACid:27039927	0.186616
Potri.005G231300.1|PACid:27027792	Potri.T035000.1|PACid:27027058	0.186594
Potri.005G231300.1|PACid:27027792	Potri.011G007100.1|PACid:27001766	0.18635
Potri.005G231300.1|PACid:27027792	Potri.017G059400.1|PACid:26984993	0.186232
Potri.005G231300.1|PACid:27027792	Potri.015G057700.2|PACid:27017872	0.185592
Potri.005G231300.1|PACid:27027792	Potri.015G057700.1|PACid:27017873	0.18534
Potri.005G231300.1|PACid:27027792	Potri.015G122500.1|PACid:27018687	0.184412
Potri.002G263800.1|PACid:27020598	Potri.005G231300.1|PACid:27027792	0.184269
Potri.005G231300.1|PACid:27027792	Potri.018G030200.1|PACid:27008972	0.183277
Potri.005G231300.1|PACid:27027792	Potri.009G098700.1|PACid:26988404	0.183113
Potri.005G231300.1|PACid:27027792	Potri.014G012300.1|PACid:27032404	0.183091
Potri.005G231300.1|PACid:27027792	Potri.011G135500.1|PACid:27000560	0.182956
Potri.005G231300.1|PACid:27027792	Potri.006G178700.3|PACid:27003553	0.182601
Potri.004G032200.1|PACid:26991705	Potri.005G231300.1|PACid:27027792	0.182312
Potri.004G032200.2|PACid:26991704	Potri.005G231300.1|PACid:27027792	0.182296
Potri.005G231300.1|PACid:27027792	Potri.015G034700.1|PACid:27019163	0.182279
Potri.001G034400.1|PACid:27042451	Potri.005G231300.1|PACid:27027792	0.181554
Potri.005G231300.1|PACid:27027792	Potri.010G121700.1|PACid:26981673	0.18152
Potri.005G231300.1|PACid:27027792	Potri.006G048800.1|PACid:27006777	0.180513
Potri.001G145300.1|PACid:27043917	Potri.005G231300.1|PACid:27027792	0.180156
Potri.004G053800.1|PACid:26993129	Potri.005G231300.1|PACid:27027792	0.180156
Potri.005G231300.1|PACid:27027792	Potri.009G022200.1|PACid:26986952	0.178681
Potri.005G231300.1|PACid:27027792	Potri.012G095000.1|PACid:27049930	0.178442
Potri.001G442800.1|PACid:27048270	Potri.005G231300.1|PACid:27027792	0.178
Potri.001G122400.2|PACid:27047202	Potri.005G231300.1|PACid:27027792	0.177888
Potri.001G122400.1|PACid:27047203	Potri.005G231300.1|PACid:27027792	0.177888
Potri.005G231300.1|PACid:27027792	Potri.018G082500.1|PACid:27011299	0.17711
Potri.004G032400.1|PACid:26991608	Potri.005G231300.1|PACid:27027792	0.176597
Potri.005G231300.1|PACid:27027792	Potri.011G147600.1|PACid:27001942	0.176423
Potri.005G231300.1|PACid:27027792	Potri.006G063900.1|PACid:27006598	0.176103
Potri.005G231300.1|PACid:27027792	Potri.015G070300.2|PACid:27019473	0.175917
Potri.005G231300.1|PACid:27027792	Potri.013G007300.1|PACid:26994492	0.175481
Potri.005G231300.1|PACid:27027792	Potri.011G067900.1|PACid:27002020	0.174778
Potri.005G211200.1|PACid:27030167	Potri.005G231300.1|PACid:27027792	0.174651
Potri.005G231300.1|PACid:27027792	Potri.007G147300.1|PACid:27014467	0.174343
Potri.002G248200.1|PACid:27024141	Potri.005G231300.1|PACid:27027792	0.174283
Potri.005G231300.1|PACid:27027792	Potri.010G217800.1|PACid:26980006	0.174036
Potri.005G231300.1|PACid:27027792	Potri.017G061900.1|PACid:26983319	0.174028
Potri.003G162200.1|PACid:26998602	Potri.005G231300.1|PACid:27027792	0.173993
Potri.005G231300.1|PACid:27027792	Potri.015G078000.1|PACid:27017302	0.173765
Potri.003G072500.1|PACid:26998717	Potri.005G231300.1|PACid:27027792	0.173063
Potri.005G231300.1|PACid:27027792	Potri.013G067300.2|PACid:26994109	0.172899
Potri.005G231300.1|PACid:27027792	Potri.014G153400.1|PACid:27033671	0.172654
Potri.003G114800.1|PACid:26998200	Potri.005G231300.1|PACid:27027792	0.172628
Potri.005G231300.1|PACid:27027792	Potri.006G252100.1|PACid:27006319	0.172595
Potri.002G033600.1|PACid:27020489	Potri.005G231300.1|PACid:27027792	0.172129
Potri.002G104000.1|PACid:27020463	Potri.005G231300.1|PACid:27027792	0.171909
Potri.005G231300.1|PACid:27027792	Potri.018G068500.1|PACid:27010866	0.171522
Potri.005G231300.1|PACid:27027792	Potri.014G197100.1|PACid:27035181	0.171432
Potri.005G231300.1|PACid:27027792	Potri.016G142900.2|PACid:27011563	0.171149
Potri.001G320400.1|PACid:27047791	Potri.005G231300.1|PACid:27027792	0.17078
Potri.001G320400.2|PACid:27047792	Potri.005G231300.1|PACid:27027792	0.170775
Potri.004G053500.1|PACid:26992595	Potri.005G231300.1|PACid:27027792	0.170772
Potri.001G320500.1|PACid:27047952	Potri.005G231300.1|PACid:27027792	0.170735
Potri.005G231300.1|PACid:27027792	Potri.011G056800.1|PACid:27000844	0.170552
Potri.005G231300.1|PACid:27027792	Potri.009G042500.1|PACid:26985872	0.170551
Potri.005G231300.1|PACid:27027792	Potri.017G062000.1|PACid:26983411	0.170513
Potri.005G231300.1|PACid:27027792	Potri.008G038100.5|PACid:27038626	0.170345
Potri.005G231300.1|PACid:27027792	Potri.008G038100.3|PACid:27038625	0.170345
Potri.005G231300.1|PACid:27027792	Potri.008G038100.1|PACid:27038623	0.170345
Potri.002G215900.1|PACid:27023547	Potri.005G231300.1|PACid:27027792	0.170184
Potri.005G231300.1|PACid:27027792	Potri.016G036100.1|PACid:27012712	0.170098
Potri.005G231300.1|PACid:27027792	Potri.009G013600.2|PACid:26987051	0.170092
Potri.005G231300.1|PACid:27027792	Potri.008G135700.1|PACid:27039333	0.169787
Potri.005G231300.1|PACid:27027792	Potri.013G135200.1|PACid:26993344	0.169597
Potri.005G091400.1|PACid:27027351	Potri.005G231300.1|PACid:27027792	0.169362
Potri.005G231300.1|PACid:27027792	Potri.010G110500.1|PACid:26980276	0.169064
Potri.005G231300.1|PACid:27027792	Potri.012G105800.1|PACid:27050526	0.168997
Potri.004G131800.2|PACid:26990751	Potri.005G231300.1|PACid:27027792	0.168885
Potri.005G231300.1|PACid:27027792	Potri.018G011400.1|PACid:27011175	0.168874
Potri.005G231300.1|PACid:27027792	Potri.015G034200.1|PACid:27017512	0.168858
Potri.001G135200.1|PACid:27046781	Potri.005G231300.1|PACid:27027792	0.168749
Potri.005G231300.1|PACid:27027792	Potri.006G033300.3|PACid:27007706	0.168051
Potri.005G231300.1|PACid:27027792	Potri.014G004100.1|PACid:27033031	0.168017
Potri.005G231300.1|PACid:27027792	Potri.019G057900.1|PACid:27026796	0.167884
Potri.001G147700.1|PACid:27043762	Potri.005G231300.1|PACid:27027792	0.167715
Potri.005G231300.1|PACid:27027792	Potri.006G033300.2|PACid:27007704	0.167519
Potri.005G231300.1|PACid:27027792	Potri.006G033300.1|PACid:27007705	0.167519
Potri.005G231300.1|PACid:27027792	Potri.017G154600.2|PACid:26985532	0.16739
Potri.005G231300.1|PACid:27027792	Potri.006G216400.1|PACid:27004243	0.167129
Potri.001G113100.1|PACid:27047157	Potri.005G231300.1|PACid:27027792	0.166983
Potri.005G231300.1|PACid:27027792	Potri.008G103500.3|PACid:27039680	0.166981
Potri.005G231300.1|PACid:27027792	Potri.008G103500.2|PACid:27039679	0.166981
Potri.005G231300.1|PACid:27027792	Potri.008G103500.1|PACid:27039678	0.166981
Potri.005G231300.1|PACid:27027792	Potri.008G095500.1|PACid:27040030	0.166645
Potri.005G231300.1|PACid:27027792	Potri.017G133400.2|PACid:26984749	0.166501
Potri.005G231300.1|PACid:27027792	Potri.017G133400.1|PACid:26984750	0.166501
Potri.004G039300.1|PACid:26991777	Potri.005G231300.1|PACid:27027792	0.166424
Potri.005G231300.1|PACid:27027792	Potri.006G047600.1|PACid:27007759	0.166255
Potri.005G072700.2|PACid:27029414	Potri.005G231300.1|PACid:27027792	0.165689
Potri.005G072700.1|PACid:27029415	Potri.005G231300.1|PACid:27027792	0.165689
Potri.005G231300.1|PACid:27027792	Potri.008G187000.1|PACid:27040039	0.165408
Potri.004G029900.1|PACid:26989259	Potri.005G231300.1|PACid:27027792	0.165389
Potri.002G095900.1|PACid:27020629	Potri.005G231300.1|PACid:27027792	0.165276
Potri.005G231300.1|PACid:27027792	Potri.007G108200.1|PACid:27016455	0.164831
Potri.005G231300.1|PACid:27027792	Potri.008G165900.1|PACid:27038875	0.164694
Potri.005G231300.1|PACid:27027792	Potri.012G069200.1|PACid:27050835	0.164672
Potri.005G231300.1|PACid:27027792	Potri.006G136500.1|PACid:27008302	0.164484
Potri.005G231300.1|PACid:27027792	Potri.014G195700.1|PACid:27032488	0.164294
Potri.004G154000.1|PACid:26992551	Potri.005G231300.1|PACid:27027792	0.164221
Potri.005G231300.1|PACid:27027792	Potri.006G238500.1|PACid:27007786	0.164149
Potri.003G015300.4|PACid:26996890	Potri.005G231300.1|PACid:27027792	0.163928
Potri.003G015300.2|PACid:26996889	Potri.005G231300.1|PACid:27027792	0.163928
Potri.002G066600.1|PACid:27021505	Potri.005G231300.1|PACid:27027792	0.163872
Potri.005G231300.1|PACid:27027792	Potri.019G034200.1|PACid:27025775	0.163859
Potri.005G231300.1|PACid:27027792	Potri.008G207000.1|PACid:27036286	0.16362
Potri.005G231300.1|PACid:27027792	Potri.011G015600.1|PACid:27001940	0.16307
Potri.005G231300.1|PACid:27027792	Potri.016G101200.1|PACid:27012548	0.162983
Potri.005G231300.1|PACid:27027792	Potri.017G059300.1|PACid:26983933	0.162935
Potri.005G231300.1|PACid:27027792	Potri.010G091800.1|PACid:26980237	0.162398
Potri.005G231300.1|PACid:27027792	Potri.010G200100.1|PACid:26980157	0.162323
Potri.005G231300.1|PACid:27027792	Potri.014G032800.1|PACid:27035274	0.162293
Potri.004G185700.1|PACid:26993103	Potri.005G231300.1|PACid:27027792	0.16224
Potri.005G231300.1|PACid:27027792	Potri.008G092700.1|PACid:27037526	0.161419
Potri.004G019400.1|PACid:26992977	Potri.005G231300.1|PACid:27027792	0.161331
Potri.002G055200.3|PACid:27021398	Potri.005G231300.1|PACid:27027792	0.161138
Potri.002G055200.1|PACid:27021397	Potri.005G231300.1|PACid:27027792	0.161138
Potri.005G113700.1|PACid:27031627	Potri.005G231300.1|PACid:27027792	0.161138
Potri.001G213600.2|PACid:27041336	Potri.005G231300.1|PACid:27027792	0.161113
Potri.005G231300.1|PACid:27027792	Potri.017G092400.1|PACid:26983906	0.160917
Potri.005G231300.1|PACid:27027792	Potri.016G120900.1|PACid:27012636	0.16063
Potri.005G231300.1|PACid:27027792	Potri.009G102700.1|PACid:26985859	0.160483
Potri.004G032900.1|PACid:26990262	Potri.005G231300.1|PACid:27027792	0.160298
Potri.005G231300.1|PACid:27027792	Potri.018G057700.1|PACid:27010123	0.160184
Potri.005G231300.1|PACid:27027792	Potri.019G128900.1|PACid:27025116	0.160047
Potri.005G231300.1|PACid:27027792	Potri.011G015900.1|PACid:27002192	0.159926
Potri.003G060100.2|PACid:26997047	Potri.005G231300.1|PACid:27027792	0.159803
Potri.002G055100.1|PACid:27023672	Potri.005G231300.1|PACid:27027792	0.159795
Potri.005G231300.1|PACid:27027792	Potri.012G096600.1|PACid:27050965	0.159788
Potri.004G065200.3|PACid:26991097	Potri.005G231300.1|PACid:27027792	0.159632
Potri.004G065200.2|PACid:26991095	Potri.005G231300.1|PACid:27027792	0.15961
Potri.004G065200.1|PACid:26991096	Potri.005G231300.1|PACid:27027792	0.15961
Potri.005G231300.1|PACid:27027792	Potri.017G106800.2|PACid:26985208	0.159159
Potri.005G231300.1|PACid:27027792	Potri.017G106800.1|PACid:26985207	0.159159
Potri.005G231300.1|PACid:27027792	Potri.010G234000.1|PACid:26980966	0.159144
Potri.005G231300.1|PACid:27027792	Potri.016G065400.1|PACid:27013638	0.158865
Potri.005G231300.1|PACid:27027792	Potri.009G113300.1|PACid:26986297	0.158404
Potri.005G231300.1|PACid:27027792	Potri.010G224300.2|PACid:26978977	0.158132
Potri.005G231300.1|PACid:27027792	Potri.010G212000.1|PACid:26983065	0.158058
Potri.005G231300.1|PACid:27027792	Potri.009G116300.1|PACid:26988010	0.157952
Potri.005G231300.1|PACid:27027792	Potri.013G073300.2|PACid:26995774	0.15793
Potri.005G231300.1|PACid:27027792	Potri.008G038200.1|PACid:27036707	0.157552
Potri.005G231300.1|PACid:27027792	Potri.006G070500.1|PACid:27007579	0.157431
Potri.005G231300.1|PACid:27027792	Potri.010G218800.2|PACid:26981819	0.157431
Potri.005G231300.1|PACid:27027792	Potri.010G218800.1|PACid:26981820	0.157431
Potri.001G096800.1|PACid:27041818	Potri.005G231300.1|PACid:27027792	0.157395
Potri.005G231300.1|PACid:27027792	Potri.014G162900.1|PACid:27035273	0.156528
Potri.005G231300.1|PACid:27027792	Potri.013G058400.3|PACid:26993920	0.156487
Potri.005G231300.1|PACid:27027792	Potri.013G058400.2|PACid:26993919	0.156487
Potri.005G231300.1|PACid:27027792	Potri.013G058400.1|PACid:26993921	0.156487
Potri.005G231300.1|PACid:27027792	Potri.007G013000.1|PACid:27015773	0.156485
Potri.005G231300.1|PACid:27027792	Potri.011G052800.2|PACid:27001017	0.156393
Potri.001G285900.1|PACid:27043836	Potri.005G231300.1|PACid:27027792	0.156302
Potri.003G098400.1|PACid:26999604	Potri.005G231300.1|PACid:27027792	0.156216
Potri.005G231300.1|PACid:27027792	Potri.012G048900.1|PACid:27051165	0.156166
Potri.005G231300.1|PACid:27027792	Potri.007G056100.1|PACid:27014727	0.156165
Potri.005G231300.1|PACid:27027792	Potri.006G042600.1|PACid:27006010	0.156087
Potri.005G231300.1|PACid:27027792	Potri.014G162900.2|PACid:27035272	0.155959
Potri.002G242500.1|PACid:27022574	Potri.005G231300.1|PACid:27027792	0.155894
Potri.005G231300.1|PACid:27027792	Potri.015G050200.1|PACid:27018352	0.155813
Potri.005G231300.1|PACid:27027792	Potri.010G105900.1|PACid:26980086	0.155526
Potri.005G231300.1|PACid:27027792	Potri.015G040300.2|PACid:27017994	0.155325
Potri.005G231300.1|PACid:27027792	Potri.015G040300.1|PACid:27017995	0.155325
Potri.003G119100.1|PACid:26998335	Potri.005G231300.1|PACid:27027792	0.155293
Potri.005G231300.1|PACid:27027792	Potri.010G141900.1|PACid:26981150	0.155071
Potri.002G257200.1|PACid:27022600	Potri.005G231300.1|PACid:27027792	0.155035
Potri.005G114000.1|PACid:27031136	Potri.005G231300.1|PACid:27027792	0.154866
Potri.001G096600.1|PACid:27045933	Potri.005G231300.1|PACid:27027792	0.154259
Potri.005G231300.1|PACid:27027792	Potri.014G032400.1|PACid:27033100	0.154032
Potri.001G228100.1|PACid:27047975	Potri.005G231300.1|PACid:27027792	0.15362
Potri.005G231300.1|PACid:27027792	Potri.015G060200.1|PACid:27017462	0.153555
Potri.005G231300.1|PACid:27027792	Potri.010G239000.2|PACid:26982008	0.15353
Potri.005G231300.1|PACid:27027792	Potri.014G069800.2|PACid:27033974	0.153515
Potri.005G231300.1|PACid:27027792	Potri.014G069800.1|PACid:27033975	0.153515
Potri.005G231300.1|PACid:27027792	Potri.006G239700.1|PACid:27006886	0.153503
Potri.005G231300.1|PACid:27027792	Potri.016G106000.1|PACid:27013445	0.15344
Potri.005G231300.1|PACid:27027792	Potri.013G004400.4|PACid:26995816	0.153334
Potri.005G231300.1|PACid:27027792	Potri.013G004400.3|PACid:26995814	0.153334
Potri.005G231300.1|PACid:27027792	Potri.013G004400.1|PACid:26995815	0.153334
Potri.005G231300.1|PACid:27027792	Potri.017G014800.1|PACid:26985291	0.15326
Potri.005G231300.1|PACid:27027792	Potri.015G057400.1|PACid:27018937	0.15316
Potri.001G387600.2|PACid:27043749	Potri.005G231300.1|PACid:27027792	0.153129
Potri.003G176800.1|PACid:26997544	Potri.005G231300.1|PACid:27027792	0.152979
Potri.001G051600.1|PACid:27043945	Potri.005G231300.1|PACid:27027792	0.152737
Potri.005G231300.1|PACid:27027792	Potri.008G066300.1|PACid:27037444	0.152644
Potri.005G231300.1|PACid:27027792	Potri.014G076500.1|PACid:27033486	0.152521
Potri.005G231300.1|PACid:27027792	Potri.016G142900.1|PACid:27011564	0.152417
Potri.004G142800.1|PACid:26991462	Potri.005G231300.1|PACid:27027792	0.152376
Potri.004G030700.1|PACid:26989744	Potri.005G231300.1|PACid:27027792	0.152327
Potri.003G176900.1|PACid:26998125	Potri.005G231300.1|PACid:27027792	0.152292
Potri.005G231300.1|PACid:27027792	Potri.018G071700.1|PACid:27008838	0.152169
Potri.005G231300.1|PACid:27027792	Potri.014G145100.2|PACid:27033196	0.151825
Potri.003G175700.1|PACid:26999752	Potri.005G231300.1|PACid:27027792	0.151785
Potri.005G231300.1|PACid:27027792	Potri.019G004100.1|PACid:27024870	0.151653
Potri.005G231300.1|PACid:27027792	Potri.010G192000.2|PACid:26978507	0.15158
Potri.005G231300.1|PACid:27027792	Potri.010G192000.1|PACid:26978508	0.15158
Potri.005G231300.1|PACid:27027792	Potri.010G051800.1|PACid:26980803	0.151412
Potri.005G231300.1|PACid:27027792	Potri.016G139700.3|PACid:27012142	0.151049
Potri.005G231300.1|PACid:27027792	Potri.016G139700.1|PACid:27012144	0.151049
Potri.004G033000.1|PACid:26991553	Potri.005G231300.1|PACid:27027792	0.151043
Potri.004G195800.1|PACid:26992290	Potri.005G231300.1|PACid:27027792	0.151025
Potri.005G231300.1|PACid:27027792	Potri.016G139700.2|PACid:27012143	0.150925
Potri.005G231300.1|PACid:27027792	Potri.013G106300.1|PACid:26994460	0.15091
Potri.005G231300.1|PACid:27027792	Potri.007G010300.1|PACid:27015543	0.150854
Potri.005G231300.1|PACid:27027792	Potri.008G168600.1|PACid:27037167	0.150849
Potri.005G231300.1|PACid:27027792	Potri.007G079500.1|PACid:27015019	0.150811
Potri.002G039600.1|PACid:27022089	Potri.005G231300.1|PACid:27027792	0.150749
Potri.001G158400.1|PACid:27048551	Potri.005G231300.1|PACid:27027792	0.150286
Potri.005G231300.1|PACid:27027792	Potri.007G035900.1|PACid:27016362	0.150255
Potri.005G231300.1|PACid:27027792	Potri.009G117800.1|PACid:26987064	0.150208
Potri.005G231300.1|PACid:27027792	Potri.006G216600.1|PACid:27004155	0.150122
Potri.005G231300.1|PACid:27027792	Potri.017G110500.2|PACid:26984819	0.149949
Potri.005G231300.1|PACid:27027792	Potri.010G036700.1|PACid:26981511	0.149343
Potri.005G231300.1|PACid:27027792	Potri.008G077800.1|PACid:27039946	0.149258
Potri.005G231300.1|PACid:27027792	Potri.008G152500.2|PACid:27038542	0.149193
Potri.005G231300.1|PACid:27027792	Potri.008G152500.1|PACid:27038543	0.149193
Potri.005G231300.1|PACid:27027792	Potri.008G166800.2|PACid:27038014	0.149178
Potri.005G231300.1|PACid:27027792	Potri.013G073300.1|PACid:26995773	0.149083
Potri.005G231300.1|PACid:27027792	Potri.011G032400.1|PACid:27003120	0.148982
Potri.005G231300.1|PACid:27027792	Potri.008G059000.1|PACid:27037202	0.14896
Potri.005G231300.1|PACid:27027792	Potri.019G036500.1|PACid:27026529	0.148944
Potri.005G231300.1|PACid:27027792	Potri.008G182300.1|PACid:27038850	0.148837
Potri.001G051500.1|PACid:27046113	Potri.005G231300.1|PACid:27027792	0.148668
Potri.001G387600.3|PACid:27043748	Potri.005G231300.1|PACid:27027792	0.148655
Potri.003G216200.1|PACid:26999159	Potri.005G231300.1|PACid:27027792	0.148529
Potri.005G113900.1|PACid:27031287	Potri.005G231300.1|PACid:27027792	0.148324
Potri.005G231300.1|PACid:27027792	Potri.019G077000.1|PACid:27026507	0.148321
Potri.004G057700.1|PACid:26990547	Potri.005G231300.1|PACid:27027792	0.148164
Potri.005G231300.1|PACid:27027792	Potri.010G171600.3|PACid:26980168	0.147998
Potri.005G231300.1|PACid:27027792	Potri.010G171600.1|PACid:26980167	0.147998
Potri.003G050400.1|PACid:26996402	Potri.005G231300.1|PACid:27027792	0.147973
Potri.002G173900.1|PACid:27020544	Potri.005G231300.1|PACid:27027792	0.147918
Potri.002G019700.1|PACid:27024307	Potri.005G231300.1|PACid:27027792	0.147879
Potri.005G231300.1|PACid:27027792	Potri.017G138800.1|PACid:26984768	0.147747
Potri.005G231300.1|PACid:27027792	Potri.015G065800.1|PACid:27018899	0.147702
Potri.001G173800.1|PACid:27046945	Potri.005G231300.1|PACid:27027792	0.147136
Potri.001G358100.1|PACid:27040507	Potri.005G231300.1|PACid:27027792	0.146875
Potri.002G127400.1|PACid:27021317	Potri.005G231300.1|PACid:27027792	0.146869
Potri.005G231300.1|PACid:27027792	Potri.005G241100.1|PACid:27027529	0.146535
Potri.004G043500.1|PACid:26991511	Potri.005G231300.1|PACid:27027792	0.146412
Potri.005G231300.1|PACid:27027792	Potri.008G090000.1|PACid:27038589	0.146068
Potri.005G005500.1|PACid:27028997	Potri.005G231300.1|PACid:27027792	0.145789
Potri.003G144300.1|PACid:26996571	Potri.005G231300.1|PACid:27027792	0.145743
Potri.005G231300.1|PACid:27027792	Potri.006G209000.1|PACid:27005118	0.145703
Potri.005G231300.1|PACid:27027792	Potri.008G201600.1|PACid:27035867	0.145695
Potri.001G456800.1|PACid:27047947	Potri.005G231300.1|PACid:27027792	0.145652
Potri.005G231300.1|PACid:27027792	Potri.T130200.1|PACid:27000449	0.14564
Potri.005G231300.1|PACid:27027792	Potri.010G002300.1|PACid:26982041	0.145617
Potri.001G236100.4|PACid:27043004	Potri.005G231300.1|PACid:27027792	0.145416
Potri.001G236100.2|PACid:27043005	Potri.005G231300.1|PACid:27027792	0.145416
Potri.001G236100.1|PACid:27043006	Potri.005G231300.1|PACid:27027792	0.145416
Potri.004G071000.1|PACid:26992776	Potri.005G231300.1|PACid:27027792	0.145051
Potri.005G231300.1|PACid:27027792	Potri.009G075800.3|PACid:26987231	0.144897
Potri.005G231300.1|PACid:27027792	Potri.013G058500.1|PACid:26993584	0.144875
Potri.003G162300.1|PACid:26997065	Potri.005G231300.1|PACid:27027792	0.144801
Potri.005G231300.1|PACid:27027792	Potri.010G239100.2|PACid:26978862	0.144773
Potri.005G231300.1|PACid:27027792	Potri.010G239100.1|PACid:26978863	0.144773
Potri.005G231300.1|PACid:27027792	Potri.010G218700.1|PACid:26978495	0.1447
Potri.005G231300.1|PACid:27027792	Potri.019G099000.1|PACid:27026920	0.144674
Potri.005G231300.1|PACid:27027792	Potri.019G092500.1|PACid:27026419	0.144575
Potri.005G231300.1|PACid:27027792	Potri.009G075800.2|PACid:26987229	0.144404
Potri.005G231300.1|PACid:27027792	Potri.009G075800.1|PACid:26987230	0.144404
Potri.005G231300.1|PACid:27027792	Potri.009G101800.1|PACid:26988124	0.1442
Potri.005G231300.1|PACid:27027792	Potri.010G001700.3|PACid:26981376	0.144173
Potri.005G231300.1|PACid:27027792	Potri.010G001700.2|PACid:26981377	0.144173
Potri.004G070000.1|PACid:26990866	Potri.005G231300.1|PACid:27027792	0.143869
Potri.002G252900.1|PACid:27020402	Potri.005G231300.1|PACid:27027792	0.143627
Potri.002G099200.1|PACid:27023579	Potri.005G231300.1|PACid:27027792	0.143586
Potri.005G231300.1|PACid:27027792	Potri.012G033200.2|PACid:27050982	0.14326
Potri.004G085300.1|PACid:26989829	Potri.005G231300.1|PACid:27027792	0.143193
Potri.005G231300.1|PACid:27027792	Potri.010G134600.1|PACid:26979523	0.143182
Potri.005G231300.1|PACid:27027792	Potri.018G091200.1|PACid:27010948	0.143131
Potri.005G231300.1|PACid:27027792	Potri.010G134600.3|PACid:26979524	0.143118
Potri.005G231300.1|PACid:27027792	Potri.019G130700.1|PACid:27025494	0.143033
Potri.005G231300.1|PACid:27027792	Potri.015G112900.3|PACid:27018288	0.142989
Potri.005G231300.1|PACid:27027792	Potri.015G112900.2|PACid:27018289	0.142989
Potri.005G231300.1|PACid:27027792	Potri.019G066000.1|PACid:27024877	0.14295
Potri.005G231300.1|PACid:27027792	Potri.010G134600.2|PACid:26979522	0.142948
Potri.005G231300.1|PACid:27027792	Potri.016G134800.1|PACid:27013525	0.14292
Potri.004G207600.1|PACid:26991225	Potri.005G231300.1|PACid:27027792	0.142814
Potri.005G231300.1|PACid:27027792	Potri.006G111300.1|PACid:27005467	0.1426
Potri.005G231300.1|PACid:27027792	Potri.011G096300.2|PACid:27002159	0.142561
Potri.005G229500.3|PACid:27031741	Potri.005G231300.1|PACid:27027792	0.142366
Potri.005G231300.1|PACid:27027792	Potri.018G008900.1|PACid:27010419	0.142289
Potri.001G180200.1|PACid:27042233	Potri.005G231300.1|PACid:27027792	0.142252
Potri.004G176600.1|PACid:26991279	Potri.005G231300.1|PACid:27027792	0.142241
Potri.005G231300.1|PACid:27027792	Potri.016G060500.1|PACid:27012334	0.142148
Potri.002G213500.2|PACid:27020830	Potri.005G231300.1|PACid:27027792	0.141953
Potri.001G229900.1|PACid:27047830	Potri.005G231300.1|PACid:27027792	0.14193
Potri.001G357100.2|PACid:27047020	Potri.005G231300.1|PACid:27027792	0.14187
Potri.005G231300.1|PACid:27027792	Potri.T071600.2|PACid:26996143	0.141869
Potri.001G357100.1|PACid:27047019	Potri.005G231300.1|PACid:27027792	0.141675
Potri.005G231300.1|PACid:27027792	Potri.008G205300.1|PACid:27039647	0.141542
Potri.005G231300.1|PACid:27027792	Potri.009G045700.1|PACid:26986366	0.141466
Potri.005G231300.1|PACid:27027792	Potri.009G168200.1|PACid:26986214	0.141271
Potri.005G231300.1|PACid:27027792	Potri.009G119100.1|PACid:26986946	0.141256
Potri.005G040400.1|PACid:27029720	Potri.005G231300.1|PACid:27027792	0.141104
Potri.005G231300.1|PACid:27027792	Potri.017G101000.1|PACid:26983829	0.141
Potri.004G083800.1|PACid:26993111	Potri.005G231300.1|PACid:27027792	0.140971
Potri.001G015700.1|PACid:27041354	Potri.005G231300.1|PACid:27027792	0.140956
Potri.005G231300.1|PACid:27027792	Potri.006G095000.2|PACid:27006661	0.140857
Potri.005G231300.1|PACid:27027792	Potri.010G031800.3|PACid:26980857	0.140717
Potri.005G231300.1|PACid:27027792	Potri.010G031800.2|PACid:26980858	0.140717
Potri.005G231300.1|PACid:27027792	Potri.010G031800.1|PACid:26980859	0.140717
Potri.005G231300.1|PACid:27027792	Potri.011G098000.2|PACid:27001460	0.140709
Potri.005G231300.1|PACid:27027792	Potri.011G098000.1|PACid:27001459	0.140709
Potri.004G003700.1|PACid:26989418	Potri.005G231300.1|PACid:27027792	0.140675
Potri.002G216400.1|PACid:27020892	Potri.005G231300.1|PACid:27027792	0.140231
Potri.005G015100.2|PACid:27027718	Potri.005G231300.1|PACid:27027792	0.140224
Potri.002G059200.2|PACid:27023944	Potri.005G231300.1|PACid:27027792	0.140165
Potri.002G059200.1|PACid:27023945	Potri.005G231300.1|PACid:27027792	0.140165
Potri.005G231300.1|PACid:27027792	Potri.007G106300.1|PACid:27015337	0.139962
Potri.005G231300.1|PACid:27027792	Potri.010G056500.2|PACid:26980512	0.139926
Potri.005G231300.1|PACid:27027792	Potri.005G253600.1|PACid:27028964	0.139921
Potri.005G231300.1|PACid:27027792	Potri.005G253600.5|PACid:27028965	0.139907
Potri.001G322300.1|PACid:27046843	Potri.005G231300.1|PACid:27027792	0.139714
Potri.004G067000.1|PACid:26992082	Potri.005G231300.1|PACid:27027792	0.139503
Potri.005G231300.1|PACid:27027792	Potri.007G031000.2|PACid:27015276	0.139409
Potri.005G231300.1|PACid:27027792	Potri.019G127400.1|PACid:27025172	0.139271
Potri.005G169100.1|PACid:27027434	Potri.005G231300.1|PACid:27027792	0.139189
Potri.001G372800.1|PACid:27043487	Potri.005G231300.1|PACid:27027792	0.138914
Potri.002G034100.1|PACid:27023145	Potri.005G231300.1|PACid:27027792	0.138772
Potri.005G231300.1|PACid:27027792	Potri.019G044000.1|PACid:27026891	0.138746
Potri.005G231300.1|PACid:27027792	Potri.007G065700.1|PACid:27016721	0.138745
Potri.001G300400.2|PACid:27045964	Potri.005G231300.1|PACid:27027792	0.138483
Potri.005G231300.1|PACid:27027792	Potri.010G169000.1|PACid:26982613	0.138088
Potri.004G105000.2|PACid:26991247	Potri.005G231300.1|PACid:27027792	0.137418
Potri.005G231300.1|PACid:27027792	Potri.007G013100.1|PACid:27015320	0.137413
Potri.003G071200.1|PACid:26998766	Potri.005G231300.1|PACid:27027792	0.137304
Potri.003G162400.1|PACid:26998097	Potri.005G231300.1|PACid:27027792	0.13695
Potri.003G111400.1|PACid:26998967	Potri.005G231300.1|PACid:27027792	0.136805
Potri.001G246900.1|PACid:27042616	Potri.005G231300.1|PACid:27027792	0.136666
Potri.001G274300.1|PACid:27047388	Potri.005G231300.1|PACid:27027792	0.136592
Potri.004G218300.1|PACid:26991774	Potri.005G231300.1|PACid:27027792	0.136525
Potri.005G231300.1|PACid:27027792	Potri.018G132100.1|PACid:27010714	0.136358
Potri.005G231300.1|PACid:27027792	Potri.019G049500.2|PACid:27026928	0.136327
Potri.005G231300.1|PACid:27027792	Potri.019G109200.1|PACid:27024892	0.136167
Potri.005G231300.1|PACid:27027792	Potri.019G049500.4|PACid:27026930	0.136026
Potri.001G145200.1|PACid:27047363	Potri.005G231300.1|PACid:27027792	0.136001
Potri.001G150500.2|PACid:27041507	Potri.005G231300.1|PACid:27027792	0.135989
Potri.001G089000.1|PACid:27042482	Potri.005G231300.1|PACid:27027792	0.135554
Potri.005G231300.1|PACid:27027792	Potri.008G150200.2|PACid:27039868	0.135524
Potri.005G231300.1|PACid:27027792	Potri.016G074000.1|PACid:27013731	0.135231
Potri.005G231300.1|PACid:27027792	Potri.008G150200.4|PACid:27039867	0.135211
Potri.005G231300.1|PACid:27027792	Potri.008G150200.1|PACid:27039869	0.135211
Potri.004G121400.2|PACid:26990413	Potri.005G231300.1|PACid:27027792	0.135027
Potri.002G201300.1|PACid:27021000	Potri.005G231300.1|PACid:27027792	0.134955
Potri.005G231300.1|PACid:27027792	Potri.016G107500.1|PACid:27012274	0.134769
Potri.005G231300.1|PACid:27027792	Potri.013G061800.6|PACid:26993689	0.134747
Potri.005G231300.1|PACid:27027792	Potri.013G061800.3|PACid:26993690	0.134747
Potri.005G231300.1|PACid:27027792	Potri.013G061800.2|PACid:26993691	0.134747
Potri.005G231300.1|PACid:27027792	Potri.013G061800.1|PACid:26993692	0.134747
Potri.005G231300.1|PACid:27027792	Potri.015G094400.2|PACid:27019235	0.134556
Potri.001G305400.1|PACid:27044235	Potri.005G231300.1|PACid:27027792	0.134536
Potri.002G078600.1|PACid:27024583	Potri.005G231300.1|PACid:27027792	0.134423
Potri.005G231300.1|PACid:27027792	Potri.013G076200.1|PACid:26993960	0.134314
Potri.004G028900.1|PACid:26992971	Potri.005G231300.1|PACid:27027792	0.134304
Potri.005G231300.1|PACid:27027792	Potri.010G079900.1|PACid:26978678	0.134248
Potri.001G069700.1|PACid:27047945	Potri.005G231300.1|PACid:27027792	0.134058
Potri.001G336700.1|PACid:27048706	Potri.005G231300.1|PACid:27027792	0.134007
Potri.005G231300.1|PACid:27027792	Potri.008G197700.1|PACid:27038322	0.133858
Potri.005G045900.1|PACid:27027442	Potri.005G231300.1|PACid:27027792	0.133803
Potri.005G231300.1|PACid:27027792	Potri.010G006200.1|PACid:26979598	0.133783
Potri.005G231300.1|PACid:27027792	Potri.014G032900.2|PACid:27034273	0.133641
Potri.002G124400.1|PACid:27021686	Potri.005G231300.1|PACid:27027792	0.133502
Potri.003G090800.1|PACid:26996900	Potri.005G231300.1|PACid:27027792	0.133306
Potri.002G123200.1|PACid:27021844	Potri.005G231300.1|PACid:27027792	0.133125
Potri.005G231300.1|PACid:27027792	Potri.015G105600.1|PACid:27018657	0.133105
Potri.001G361500.1|PACid:27040964	Potri.005G231300.1|PACid:27027792	0.132913
Potri.002G108400.1|PACid:27021140	Potri.005G231300.1|PACid:27027792	0.132909
Potri.005G231300.1|PACid:27027792	Potri.017G113600.1|PACid:26984319	0.132701
Potri.004G157500.2|PACid:26989355	Potri.005G231300.1|PACid:27027792	0.132379
Potri.004G157500.1|PACid:26989356	Potri.005G231300.1|PACid:27027792	0.132379
Potri.005G231300.1|PACid:27027792	Potri.006G194200.2|PACid:27007428	0.132311
Potri.005G231300.1|PACid:27027792	Potri.006G194200.1|PACid:27007429	0.132311
Potri.005G231300.1|PACid:27027792	Potri.013G156200.1|PACid:26993841	0.132194
Potri.005G231300.1|PACid:27027792	Potri.T126000.1|PACid:26983145	0.131993
Potri.005G231300.1|PACid:27027792	Potri.014G019200.1|PACid:27034881	0.131977
Potri.001G245300.1|PACid:27041945	Potri.005G231300.1|PACid:27027792	0.131947
Potri.005G231300.1|PACid:27027792	Potri.006G102200.4|PACid:27008400	0.131905
Potri.001G069800.1|PACid:27042169	Potri.005G231300.1|PACid:27027792	0.131776
Potri.004G018000.1|PACid:26989351	Potri.005G231300.1|PACid:27027792	0.131775
Potri.005G231300.1|PACid:27027792	Potri.010G209000.2|PACid:26979896	0.131676
Potri.005G231300.1|PACid:27027792	Potri.010G209000.1|PACid:26979897	0.131676
Potri.001G260900.1|PACid:27043043	Potri.005G231300.1|PACid:27027792	0.131574
Potri.001G339100.1|PACid:27046193	Potri.005G231300.1|PACid:27027792	0.131556
Potri.003G142100.1|PACid:26996838	Potri.005G231300.1|PACid:27027792	0.131516
Potri.005G231300.1|PACid:27027792	Potri.015G077600.1|PACid:27018832	0.131505
Potri.005G231300.1|PACid:27027792	Potri.007G065600.2|PACid:27015489	0.131497
Potri.005G231300.1|PACid:27027792	Potri.007G065600.1|PACid:27015488	0.131497
Potri.005G231300.1|PACid:27027792	Potri.012G033800.1|PACid:27049691	0.131482
Potri.005G108100.2|PACid:27029232	Potri.005G231300.1|PACid:27027792	0.131468
Potri.005G231300.1|PACid:27027792	Potri.006G222100.1|PACid:27007189	0.131239
Potri.005G231300.1|PACid:27027792	Potri.008G020100.2|PACid:27038779	0.131164
Potri.005G231300.1|PACid:27027792	Potri.008G020100.1|PACid:27038778	0.131164
Potri.005G231300.1|PACid:27027792	Potri.017G054400.2|PACid:26985110	0.130951
Potri.005G231300.1|PACid:27027792	Potri.017G054400.1|PACid:26985111	0.130951
Potri.005G231300.1|PACid:27027792	Potri.006G195400.1|PACid:27004316	0.130812
Potri.005G231300.1|PACid:27027792	Potri.011G122200.1|PACid:27002506	0.130551
Potri.005G231300.1|PACid:27027792	Potri.009G054900.1|PACid:26985766	0.130518
Potri.005G231300.1|PACid:27027792	Potri.015G080800.1|PACid:27017300	0.130432
Potri.003G108800.8|PACid:26999234	Potri.005G231300.1|PACid:27027792	0.130388
Potri.003G108800.7|PACid:26999232	Potri.005G231300.1|PACid:27027792	0.130388
Potri.003G108800.6|PACid:26999231	Potri.005G231300.1|PACid:27027792	0.130388
Potri.003G108800.5|PACid:26999230	Potri.005G231300.1|PACid:27027792	0.130388
Potri.003G108800.4|PACid:26999233	Potri.005G231300.1|PACid:27027792	0.130388
Potri.003G108800.3|PACid:26999229	Potri.005G231300.1|PACid:27027792	0.130388
Potri.003G108800.2|PACid:26999227	Potri.005G231300.1|PACid:27027792	0.130388
Potri.003G108800.1|PACid:26999228	Potri.005G231300.1|PACid:27027792	0.130388
Potri.005G231300.1|PACid:27027792	Potri.015G119800.1|PACid:27017821	0.130314
Potri.005G231300.1|PACid:27027792	Potri.011G041100.1|PACid:27002928	0.130304
Potri.005G231300.1|PACid:27027792	Potri.007G086800.1|PACid:27016235	0.130177
Potri.005G231300.1|PACid:27027792	Potri.018G054800.1|PACid:27011186	0.130073
Potri.005G231300.1|PACid:27027792	Potri.013G156100.1|PACid:26993631	0.130072
Potri.005G231300.1|PACid:27027792	Potri.007G086800.2|PACid:27016236	0.130059
Potri.001G278900.1|PACid:27044312	Potri.005G231300.1|PACid:27027792	0.129964
Potri.005G231300.1|PACid:27027792	Potri.006G269500.1|PACid:27007472	0.129925
Potri.005G231300.1|PACid:27027792	Potri.010G178800.1|PACid:26978551	0.129775
Potri.005G231300.1|PACid:27027792	Potri.015G109300.1|PACid:27018626	0.12976
Potri.005G231300.1|PACid:27027792	Potri.006G102200.1|PACid:27008401	0.129694
Potri.005G231300.1|PACid:27027792	Potri.009G123900.1|PACid:26986631	0.129645
Potri.005G231300.1|PACid:27027792	Potri.012G123700.1|PACid:27050263	0.129624
Potri.005G231300.1|PACid:27027792	Potri.009G030500.1|PACid:26988165	0.129528
Potri.005G231300.1|PACid:27027792	Potri.014G141000.4|PACid:27032958	0.12912
Potri.005G231300.1|PACid:27027792	Potri.014G141000.3|PACid:27032957	0.12912
Potri.005G231300.1|PACid:27027792	Potri.014G141000.2|PACid:27032960	0.12912
Potri.005G231300.1|PACid:27027792	Potri.014G141000.1|PACid:27032959	0.12912
Potri.005G231300.1|PACid:27027792	Potri.010G066400.1|PACid:26979669	0.129036
Potri.005G128300.1|PACid:27028223	Potri.005G231300.1|PACid:27027792	0.128461
Potri.002G006900.1|PACid:27021976	Potri.005G231300.1|PACid:27027792	0.12841
Potri.005G231300.1|PACid:27027792	Potri.006G089600.1|PACid:27007264	0.128365
Potri.005G231300.1|PACid:27027792	Potri.007G097600.1|PACid:27015309	0.128269
Potri.003G192400.2|PACid:26997220	Potri.005G231300.1|PACid:27027792	0.128205
Potri.002G126500.1|PACid:27021109	Potri.005G231300.1|PACid:27027792	0.128182
Potri.004G106000.1|PACid:26992024	Potri.005G231300.1|PACid:27027792	0.128157
Potri.005G231300.1|PACid:27027792	Potri.006G089800.1|PACid:27004834	0.128148
Potri.005G231300.1|PACid:27027792	Potri.012G114000.1|PACid:27050958	0.128052
Potri.005G231300.1|PACid:27027792	Potri.012G082100.1|PACid:27051230	0.127993
Potri.005G167400.1|PACid:27031738	Potri.005G231300.1|PACid:27027792	0.127981
Potri.005G231300.1|PACid:27027792	Potri.008G040700.1|PACid:27039682	0.127904
Potri.001G369600.4|PACid:27044500	Potri.005G231300.1|PACid:27027792	0.127655
Potri.001G369600.3|PACid:27044499	Potri.005G231300.1|PACid:27027792	0.127655
Potri.001G369600.2|PACid:27044498	Potri.005G231300.1|PACid:27027792	0.127655
Potri.001G369600.1|PACid:27044497	Potri.005G231300.1|PACid:27027792	0.127655
Potri.005G231300.1|PACid:27027792	Potri.006G132600.1|PACid:27007051	0.127553
Potri.005G231300.1|PACid:27027792	Potri.006G215800.1|PACid:27008095	0.127531
Potri.005G231300.1|PACid:27027792	Potri.012G088100.1|PACid:27049541	0.127473
Potri.005G114000.2|PACid:27031137	Potri.005G231300.1|PACid:27027792	0.127373
Potri.002G082100.1|PACid:27024556	Potri.005G231300.1|PACid:27027792	0.12723
Potri.005G231300.1|PACid:27027792	Potri.010G096100.1|PACid:26982627	0.127221
Potri.005G231300.1|PACid:27027792	Potri.T133800.1|PACid:26996149	0.127192
Potri.005G231300.1|PACid:27027792	Potri.007G130200.1|PACid:27016556	0.127176
Potri.004G082800.1|PACid:26990681	Potri.005G231300.1|PACid:27027792	0.126994
Potri.001G376500.1|PACid:27044421	Potri.005G231300.1|PACid:27027792	0.126854
Potri.005G231300.1|PACid:27027792	Potri.009G016200.1|PACid:26987132	0.126838
Potri.005G231300.1|PACid:27027792	Potri.015G064300.1|PACid:27019521	0.126818
Potri.005G231300.1|PACid:27027792	Potri.015G127200.1|PACid:27019484	0.12672
Potri.005G231300.1|PACid:27027792	Potri.006G070400.1|PACid:27006655	0.126595
Potri.005G021300.1|PACid:27028845	Potri.005G231300.1|PACid:27027792	0.12646
Potri.005G231300.1|PACid:27027792	Potri.012G051500.4|PACid:27049100	0.126389
Potri.005G231300.1|PACid:27027792	Potri.010G080200.1|PACid:26978819	0.126285
Potri.005G231300.1|PACid:27027792	Potri.016G013700.2|PACid:27013256	0.126196
Potri.005G231300.1|PACid:27027792	Potri.014G174000.1|PACid:27034859	0.126134
Potri.002G036600.1|PACid:27020610	Potri.005G231300.1|PACid:27027792	0.125969
Potri.005G026900.2|PACid:27030725	Potri.005G231300.1|PACid:27027792	0.125841
Potri.005G026900.1|PACid:27030726	Potri.005G231300.1|PACid:27027792	0.125841
Potri.003G130400.1|PACid:26998529	Potri.005G231300.1|PACid:27027792	0.125704
Potri.005G231300.1|PACid:27027792	Potri.009G025300.1|PACid:26987703	0.125578
Potri.005G231300.1|PACid:27027792	Potri.011G125500.3|PACid:27003009	0.125391
Potri.005G231300.1|PACid:27027792	Potri.011G125500.2|PACid:27003008	0.125391
Potri.005G231300.1|PACid:27027792	Potri.019G057800.1|PACid:27026917	0.125349
Potri.005G231300.1|PACid:27027792	Potri.019G032900.2|PACid:27026064	0.125338
Potri.004G188800.1|PACid:26990894	Potri.005G231300.1|PACid:27027792	0.125225
Potri.005G231300.1|PACid:27027792	Potri.007G004200.1|PACid:27014413	0.125223
Potri.001G059800.1|PACid:27044468	Potri.005G231300.1|PACid:27027792	0.125144
Potri.005G231300.1|PACid:27027792	Potri.018G115400.2|PACid:27010589	0.125058
Potri.005G231300.1|PACid:27027792	Potri.018G115400.1|PACid:27010590	0.125058
Potri.005G231300.1|PACid:27027792	Potri.018G044900.1|PACid:27010897	0.125011
Potri.002G146800.1|PACid:27022020	Potri.005G231300.1|PACid:27027792	0.125008
Potri.001G370000.2|PACid:27041210	Potri.005G231300.1|PACid:27027792	0.124971
Potri.002G149300.1|PACid:27022212	Potri.005G231300.1|PACid:27027792	0.12491
Potri.005G174800.1|PACid:27030245	Potri.005G231300.1|PACid:27027792	0.124785
Potri.005G231300.1|PACid:27027792	Potri.010G250900.2|PACid:26978310	0.124667
Potri.005G231300.1|PACid:27027792	Potri.010G250900.1|PACid:26978311	0.124667
Potri.001G280000.1|PACid:27043047	Potri.005G231300.1|PACid:27027792	0.124527
Potri.005G231300.1|PACid:27027792	Potri.007G048000.1|PACid:27015145	0.124326
Potri.005G231300.1|PACid:27027792	Potri.009G166400.1|PACid:26987290	0.124284
Potri.005G231300.1|PACid:27027792	Potri.T107800.1|PACid:27035607	0.124277
Potri.005G231300.1|PACid:27027792	Potri.007G108100.1|PACid:27015469	0.124277
Potri.004G207000.1|PACid:26991013	Potri.005G231300.1|PACid:27027792	0.12427
Potri.005G231300.1|PACid:27027792	Potri.016G089500.1|PACid:27013448	0.124206
Potri.005G231300.1|PACid:27027792	Potri.007G106700.1|PACid:27015925	0.124112
Potri.003G161300.1|PACid:26998726	Potri.005G231300.1|PACid:27027792	0.124006
Potri.005G231300.1|PACid:27027792	Potri.009G024500.1|PACid:26987527	0.123892
Potri.005G231300.1|PACid:27027792	Potri.018G140300.1|PACid:27010938	0.123793
Potri.001G335700.4|PACid:27048034	Potri.005G231300.1|PACid:27027792	0.123655
Potri.001G335700.3|PACid:27048032	Potri.005G231300.1|PACid:27027792	0.123655
Potri.001G335700.2|PACid:27048033	Potri.005G231300.1|PACid:27027792	0.123655
Potri.001G335700.1|PACid:27048031	Potri.005G231300.1|PACid:27027792	0.123655
Potri.005G231300.1|PACid:27027792	Potri.013G054400.1|PACid:26994918	0.123637
Potri.005G231300.1|PACid:27027792	Potri.010G133500.1|PACid:26979674	0.123573
Potri.003G155800.1|PACid:26999442	Potri.005G231300.1|PACid:27027792	0.12357
Potri.001G175000.1|PACid:27041733	Potri.005G231300.1|PACid:27027792	0.123563
Potri.005G231300.1|PACid:27027792	Potri.018G132000.2|PACid:27010507	0.1235
Potri.005G207500.1|PACid:27028343	Potri.005G231300.1|PACid:27027792	0.123476
Potri.005G231300.1|PACid:27027792	Potri.014G026100.1|PACid:27032745	0.123372
Potri.005G231300.1|PACid:27027792	Potri.007G091700.1|PACid:27015495	0.123325
Potri.005G231300.1|PACid:27027792	Potri.T147600.2|PACid:27008755	0.123316
Potri.005G231300.1|PACid:27027792	Potri.018G146300.1|PACid:27011426	0.123293
Potri.005G231300.1|PACid:27027792	Potri.012G052700.1|PACid:27049829	0.123266
Potri.005G231300.1|PACid:27027792	Potri.010G033500.1|PACid:26982279	0.123175
Potri.005G231300.1|PACid:27027792	Potri.012G049600.1|PACid:27050185	0.123136
Potri.005G231300.1|PACid:27027792	Potri.008G010900.1|PACid:27036855	0.12313
Potri.005G231300.1|PACid:27027792	Potri.007G076700.2|PACid:27014508	0.123123
Potri.005G231300.1|PACid:27027792	Potri.010G023600.1|PACid:26981470	0.123004
Potri.001G393400.2|PACid:27048265	Potri.005G231300.1|PACid:27027792	0.122876
Potri.001G393400.1|PACid:27048264	Potri.005G231300.1|PACid:27027792	0.122876
Potri.005G231300.1|PACid:27027792	Potri.016G081300.1|PACid:27013429	0.122761
Potri.001G257100.1|PACid:27048110	Potri.005G231300.1|PACid:27027792	0.122745
Potri.005G231300.1|PACid:27027792	Potri.008G072500.1|PACid:27038277	0.122707
Potri.005G231300.1|PACid:27027792	Potri.006G226600.2|PACid:27003612	0.12262
Potri.005G231300.1|PACid:27027792	Potri.009G116700.1|PACid:26985846	0.122378
Potri.005G231300.1|PACid:27027792	Potri.018G049700.1|PACid:27010617	0.122254
Potri.001G214500.1|PACid:27043167	Potri.005G231300.1|PACid:27027792	0.122227
Potri.005G231300.1|PACid:27027792	Potri.008G027100.1|PACid:27039118	0.122171
Potri.005G231300.1|PACid:27027792	Potri.009G061700.1|PACid:26988636	0.122122
Potri.005G231300.1|PACid:27027792	Potri.009G133300.1|PACid:26985885	0.122007
Potri.005G231300.1|PACid:27027792	Potri.015G007700.1|PACid:27018718	0.121994
Potri.005G231300.1|PACid:27027792	Potri.009G016000.1|PACid:26986753	0.121978
Potri.002G220300.1|PACid:27023032	Potri.005G231300.1|PACid:27027792	0.121938
Potri.005G231300.1|PACid:27027792	Potri.012G039300.1|PACid:27049304	0.121908
Potri.005G231300.1|PACid:27027792	Potri.014G049900.1|PACid:27033722	0.121902
Potri.005G231300.1|PACid:27027792	Potri.015G025900.1|PACid:27018409	0.121876
Potri.005G231300.1|PACid:27027792	Potri.009G082800.1|PACid:26988085	0.121837
Potri.005G231300.1|PACid:27027792	Potri.006G054800.1|PACid:27004246	0.12181
Potri.005G207600.1|PACid:27027811	Potri.005G231300.1|PACid:27027792	0.121794
Potri.005G231300.1|PACid:27027792	Potri.014G121000.1|PACid:27035511	0.121553
Potri.005G141700.1|PACid:27030822	Potri.005G231300.1|PACid:27027792	0.121464
Potri.005G231300.1|PACid:27027792	Potri.011G114800.1|PACid:27001174	0.121427
Potri.001G215400.1|PACid:27041840	Potri.005G231300.1|PACid:27027792	0.121367
Potri.005G231300.1|PACid:27027792	Potri.018G145900.1|PACid:27009726	0.121311
Potri.005G231300.1|PACid:27027792	Potri.005G255400.1|PACid:27028436	0.121216
Potri.005G231300.1|PACid:27027792	Potri.006G277800.6|PACid:27006179	0.121205
Potri.001G460600.1|PACid:27044151	Potri.005G231300.1|PACid:27027792	0.121101
Potri.005G219000.5|PACid:27030469	Potri.005G231300.1|PACid:27027792	0.121077
Potri.005G219000.1|PACid:27030470	Potri.005G231300.1|PACid:27027792	0.121073
Potri.005G219000.2|PACid:27030468	Potri.005G231300.1|PACid:27027792	0.121014
Potri.001G170800.1|PACid:27042340	Potri.005G231300.1|PACid:27027792	0.121004
Potri.002G168100.1|PACid:27021538	Potri.005G231300.1|PACid:27027792	0.120923
Potri.005G231300.1|PACid:27027792	Potri.010G052100.1|PACid:26979089	0.120808
Potri.005G231300.1|PACid:27027792	Potri.007G028400.1|PACid:27016840	0.120668
Potri.005G231300.1|PACid:27027792	Potri.013G035500.3|PACid:26993759	0.120557
Potri.005G231300.1|PACid:27027792	Potri.013G035500.2|PACid:26993760	0.120557
Potri.005G231300.1|PACid:27027792	Potri.013G035500.1|PACid:26993761	0.120542
Potri.005G231300.1|PACid:27027792	Potri.019G064300.1|PACid:27026772	0.120529
Potri.005G231300.1|PACid:27027792	Potri.011G107900.1|PACid:27003148	0.120455
Potri.005G231300.1|PACid:27027792	Potri.011G107900.2|PACid:27003149	0.120454
Potri.005G231300.1|PACid:27027792	Potri.011G107900.3|PACid:27003150	0.12043
Potri.005G108100.1|PACid:27029231	Potri.005G231300.1|PACid:27027792	0.1204
Potri.005G231300.1|PACid:27027792	Potri.019G108400.1|PACid:27026828	0.120392
Potri.005G231300.1|PACid:27027792	Potri.006G027000.1|PACid:27008001	0.120311
Potri.005G231300.1|PACid:27027792	Potri.006G263200.1|PACid:27007876	0.120264
Potri.002G191100.1|PACid:27024252	Potri.005G231300.1|PACid:27027792	0.12026
Potri.005G231300.1|PACid:27027792	Potri.014G155900.1|PACid:27033837	0.120146
Potri.005G231300.1|PACid:27027792	Potri.010G079500.1|PACid:26979321	0.12012
Potri.001G289300.1|PACid:27040718	Potri.005G231300.1|PACid:27027792	0.120033
Potri.005G231300.1|PACid:27027792	Potri.007G009400.1|PACid:27016831	0.119947
Potri.005G231300.1|PACid:27027792	Potri.014G164900.1|PACid:27035088	0.119923
Potri.001G304700.1|PACid:27042989	Potri.005G231300.1|PACid:27027792	0.119783
Potri.005G231300.1|PACid:27027792	Potri.018G101400.1|PACid:27008843	0.119651
Potri.005G016600.1|PACid:27027363	Potri.005G231300.1|PACid:27027792	0.119469
Potri.004G046000.1|PACid:26991567	Potri.005G231300.1|PACid:27027792	0.119273
Potri.005G231300.1|PACid:27027792	Potri.T060000.2|PACid:27051270	0.119244
Potri.003G062300.1|PACid:26998416	Potri.005G231300.1|PACid:27027792	0.119229
Potri.001G126700.1|PACid:27046852	Potri.005G231300.1|PACid:27027792	0.119226
Potri.001G059700.2|PACid:27046026	Potri.005G231300.1|PACid:27027792	0.119071
Potri.005G231300.1|PACid:27027792	Potri.016G073000.1|PACid:27012262	0.11901
Potri.005G231300.1|PACid:27027792	Potri.013G154800.1|PACid:26993504	0.118927
Potri.005G127000.1|PACid:27028504	Potri.005G231300.1|PACid:27027792	0.118832
Potri.003G190800.1|PACid:26998519	Potri.005G231300.1|PACid:27027792	0.118754
Potri.005G231300.1|PACid:27027792	Potri.016G109400.1|PACid:27012687	0.118705
Potri.005G231300.1|PACid:27027792	Potri.012G044600.1|PACid:27050310	0.118609
Potri.002G191400.6|PACid:27022988	Potri.005G231300.1|PACid:27027792	0.11859
Potri.002G191400.4|PACid:27022986	Potri.005G231300.1|PACid:27027792	0.11859
Potri.002G191400.2|PACid:27022985	Potri.005G231300.1|PACid:27027792	0.11859
Potri.005G231300.1|PACid:27027792	Potri.011G021700.1|PACid:27002528	0.118568
Potri.005G231300.1|PACid:27027792	Potri.006G252500.1|PACid:27008383	0.118542
Potri.003G043200.1|PACid:26996400	Potri.005G231300.1|PACid:27027792	0.11844
Potri.005G231300.1|PACid:27027792	Potri.014G168100.1|PACid:27032049	0.118425
Potri.005G231300.1|PACid:27027792	Potri.010G129800.3|PACid:26982004	0.118409
Potri.005G231300.1|PACid:27027792	Potri.017G106800.3|PACid:26985209	0.118382
Potri.004G116700.1|PACid:26992592	Potri.005G231300.1|PACid:27027792	0.118105
Potri.005G190500.1|PACid:27028831	Potri.005G231300.1|PACid:27027792	0.11793
Potri.003G190800.2|PACid:26998518	Potri.005G231300.1|PACid:27027792	0.117741
Potri.005G231300.1|PACid:27027792	Potri.016G073100.1|PACid:27012602	0.117705
Potri.001G463400.1|PACid:27042910	Potri.005G231300.1|PACid:27027792	0.117674
Potri.001G009100.1|PACid:27041467	Potri.005G231300.1|PACid:27027792	0.117653
Potri.005G231300.1|PACid:27027792	Potri.013G069600.1|PACid:26996066	0.117598
Potri.005G231300.1|PACid:27027792	Potri.015G094000.1|PACid:27018342	0.117539
Potri.005G231300.1|PACid:27027792	Potri.018G063500.2|PACid:27009091	0.117398
Potri.003G130500.1|PACid:26997413	Potri.005G231300.1|PACid:27027792	0.117365
Potri.005G231300.1|PACid:27027792	Potri.018G112800.1|PACid:27009878	0.117344
Potri.005G051600.1|PACid:27028543	Potri.005G231300.1|PACid:27027792	0.117301
Potri.001G192000.1|PACid:27045131	Potri.005G231300.1|PACid:27027792	0.117297
Potri.005G231300.1|PACid:27027792	Potri.018G063500.1|PACid:27009092	0.1171
Potri.004G206800.1|PACid:26990815	Potri.005G231300.1|PACid:27027792	0.11696
Potri.005G231300.1|PACid:27027792	Potri.008G043800.1|PACid:27036443	0.116928
Potri.005G231300.1|PACid:27027792	Potri.017G129000.5|PACid:26984106	0.116868
Potri.001G101400.1|PACid:27046572	Potri.005G231300.1|PACid:27027792	0.116864
Potri.005G231300.1|PACid:27027792	Potri.010G222700.1|PACid:26982185	0.116692
Potri.005G231300.1|PACid:27027792	Potri.012G126900.1|PACid:27049714	0.116555
Potri.004G055000.2|PACid:26990498	Potri.005G231300.1|PACid:27027792	0.116481
Potri.005G231300.1|PACid:27027792	Potri.015G130600.1|PACid:27019022	0.116459
Potri.005G231300.1|PACid:27027792	Potri.006G185100.1|PACid:27003957	0.116323
Potri.001G101300.3|PACid:27041928	Potri.005G231300.1|PACid:27027792	0.116225
Potri.005G231300.1|PACid:27027792	Potri.006G087900.1|PACid:27005898	0.116102
Potri.005G072700.3|PACid:27029416	Potri.005G231300.1|PACid:27027792	0.116024
Potri.005G231300.1|PACid:27027792	Potri.009G044700.1|PACid:26988679	0.116011
Potri.005G231300.1|PACid:27027792	Potri.016G033000.1|PACid:27013280	0.115989
Potri.005G231300.1|PACid:27027792	Potri.008G023100.1|PACid:27036495	0.115888
Potri.005G231300.1|PACid:27027792	Potri.014G127500.1|PACid:27035183	0.115845
Potri.005G231300.1|PACid:27027792	Potri.010G129800.2|PACid:26982002	0.115813
Potri.005G231300.1|PACid:27027792	Potri.010G129800.1|PACid:26982003	0.11581
Potri.005G231300.1|PACid:27027792	Potri.009G097800.1|PACid:26986185	0.115801
Potri.005G231300.1|PACid:27027792	Potri.010G174400.1|PACid:26981140	0.115795
Potri.005G231300.1|PACid:27027792	Potri.009G069100.1|PACid:26987313	0.115722
Potri.005G231300.1|PACid:27027792	Potri.008G027400.1|PACid:27037144	0.115542
Potri.005G100800.2|PACid:27029055	Potri.005G231300.1|PACid:27027792	0.115473
Potri.005G013600.1|PACid:27030076	Potri.005G231300.1|PACid:27027792	0.115406
Potri.005G231300.1|PACid:27027792	Potri.010G051700.2|PACid:26979793	0.11538
Potri.005G231300.1|PACid:27027792	Potri.010G051700.1|PACid:26979792	0.11538
Potri.005G231300.1|PACid:27027792	Potri.008G042400.1|PACid:27036718	0.115106
Potri.005G231300.1|PACid:27027792	Potri.010G131600.1|PACid:26981098	0.11505
Potri.001G194000.1|PACid:27042323	Potri.005G231300.1|PACid:27027792	0.115014
Potri.005G231300.1|PACid:27027792	Potri.013G009500.1|PACid:26994433	0.114913
Potri.005G231300.1|PACid:27027792	Potri.014G070000.2|PACid:27032724	0.114762
Potri.005G231300.1|PACid:27027792	Potri.014G070000.5|PACid:27032723	0.114759
Potri.005G231300.1|PACid:27027792	Potri.014G070000.4|PACid:27032727	0.114759
Potri.005G231300.1|PACid:27027792	Potri.014G070000.3|PACid:27032726	0.114759
Potri.005G231300.1|PACid:27027792	Potri.014G070000.1|PACid:27032725	0.114759
Potri.005G231300.1|PACid:27027792	Potri.007G081700.1|PACid:27014549	0.114658
Potri.005G231300.1|PACid:27027792	Potri.006G048600.1|PACid:27004553	0.114612
Potri.005G231300.1|PACid:27027792	Potri.012G051500.3|PACid:27049101	0.114483
Potri.003G124000.1|PACid:26999731	Potri.005G231300.1|PACid:27027792	0.114455
Potri.005G231300.1|PACid:27027792	Potri.005G233900.1|PACid:27031661	0.114432
Potri.005G231300.1|PACid:27027792	Potri.006G242800.1|PACid:27006776	0.114384
Potri.005G231300.1|PACid:27027792	Potri.016G059400.1|PACid:27011854	0.114181
Potri.005G231300.1|PACid:27027792	Potri.006G265500.1|PACid:27005086	0.114177
Potri.005G231300.1|PACid:27027792	Potri.010G071600.1|PACid:26981447	0.113994
Potri.005G117700.1|PACid:27031821	Potri.005G231300.1|PACid:27027792	0.113929
Potri.001G190400.1|PACid:27042767	Potri.005G231300.1|PACid:27027792	0.113842
Potri.005G231300.1|PACid:27027792	Potri.009G169400.1|PACid:26988295	0.11384
Potri.002G130200.1|PACid:27020670	Potri.005G231300.1|PACid:27027792	0.113816
Potri.004G002700.1|PACid:26991834	Potri.005G231300.1|PACid:27027792	0.113585
Potri.005G110200.1|PACid:27028040	Potri.005G231300.1|PACid:27027792	0.113523
Potri.002G189200.1|PACid:27021130	Potri.005G231300.1|PACid:27027792	0.113438
Potri.005G231300.1|PACid:27027792	Potri.010G072000.1|PACid:26979349	0.113412
Potri.005G231300.1|PACid:27027792	Potri.006G251100.3|PACid:27004178	0.11336
Potri.005G231300.1|PACid:27027792	Potri.006G251100.2|PACid:27004177	0.11336
Potri.005G231300.1|PACid:27027792	Potri.006G251100.1|PACid:27004176	0.11336
Potri.005G231300.1|PACid:27027792	Potri.017G088700.2|PACid:26985492	0.113178
Potri.005G231300.1|PACid:27027792	Potri.008G045900.1|PACid:27039094	0.113088
Potri.005G231300.1|PACid:27027792	Potri.016G102200.1|PACid:27013822	0.113062
Potri.003G169300.3|PACid:26998893	Potri.005G231300.1|PACid:27027792	0.113026
Potri.003G169300.2|PACid:26998894	Potri.005G231300.1|PACid:27027792	0.113026
Potri.003G169300.1|PACid:26998895	Potri.005G231300.1|PACid:27027792	0.113026
Potri.005G231300.1|PACid:27027792	Potri.014G130800.1|PACid:27033576	0.11296
Potri.005G231300.1|PACid:27027792	Potri.007G020000.1|PACid:27015289	0.112876
Potri.005G231300.1|PACid:27027792	Potri.018G139600.1|PACid:27010501	0.112793
Potri.005G231300.1|PACid:27027792	Potri.010G181000.1|PACid:26980526	0.112742
Potri.003G084100.3|PACid:26997810	Potri.005G231300.1|PACid:27027792	0.112729
Potri.003G084100.2|PACid:26997809	Potri.005G231300.1|PACid:27027792	0.112729
Potri.003G084100.1|PACid:26997808	Potri.005G231300.1|PACid:27027792	0.112729
Potri.005G231300.1|PACid:27027792	Potri.014G143000.4|PACid:27035038	0.112682
Potri.005G231300.1|PACid:27027792	Potri.014G143000.3|PACid:27035036	0.112682
Potri.005G231300.1|PACid:27027792	Potri.014G143000.1|PACid:27035037	0.112682
Potri.001G250200.2|PACid:27046164	Potri.005G231300.1|PACid:27027792	0.112622
Potri.001G250200.1|PACid:27046163	Potri.005G231300.1|PACid:27027792	0.112622
Potri.005G231300.1|PACid:27027792	Potri.012G094900.1|PACid:27049410	0.112599
Potri.005G231300.1|PACid:27027792	Potri.010G223500.2|PACid:26982904	0.112587
Potri.005G169100.2|PACid:27027435	Potri.005G231300.1|PACid:27027792	0.112572
Potri.002G135300.1|PACid:27022465	Potri.005G231300.1|PACid:27027792	0.112508
Potri.005G231300.1|PACid:27027792	Potri.007G060300.1|PACid:27017083	0.112337
Potri.005G231300.1|PACid:27027792	Potri.016G077800.1|PACid:27013685	0.112111
Potri.005G231300.1|PACid:27027792	Potri.T132100.1|PACid:27008792	0.112108
Potri.005G231300.1|PACid:27027792	Potri.010G034800.1|PACid:26979549	0.1121
Potri.005G231300.1|PACid:27027792	Potri.009G015400.10|PACid:26988034	0.112061
Potri.005G231300.1|PACid:27027792	Potri.009G015400.8|PACid:26988035	0.112058
Potri.005G231300.1|PACid:27027792	Potri.009G015400.11|PACid:26988033	0.112058
Potri.005G231300.1|PACid:27027792	Potri.011G068200.1|PACid:27001233	0.111996
Potri.001G022700.1|PACid:27040469	Potri.005G231300.1|PACid:27027792	0.111957
Potri.001G070500.1|PACid:27044167	Potri.005G231300.1|PACid:27027792	0.111947
Potri.004G118900.1|PACid:26991915	Potri.005G231300.1|PACid:27027792	0.111939
Potri.003G184100.1|PACid:26996326	Potri.005G231300.1|PACid:27027792	0.111693
Potri.002G044100.4|PACid:27024615	Potri.005G231300.1|PACid:27027792	0.111621
Potri.002G044100.3|PACid:27024616	Potri.005G231300.1|PACid:27027792	0.111621
Potri.002G044100.2|PACid:27024614	Potri.005G231300.1|PACid:27027792	0.111621
Potri.002G044100.1|PACid:27024613	Potri.005G231300.1|PACid:27027792	0.111621
Potri.005G231300.1|PACid:27027792	Potri.018G103100.1|PACid:27009908	0.11161
Potri.003G142700.2|PACid:26999475	Potri.005G231300.1|PACid:27027792	0.11138
Potri.004G192000.1|PACid:26989363	Potri.005G231300.1|PACid:27027792	0.111365
Potri.005G231300.1|PACid:27027792	Potri.006G275700.2|PACid:27007421	0.111359
Potri.003G011900.1|PACid:26998303	Potri.005G231300.1|PACid:27027792	0.111339
Potri.005G231300.1|PACid:27027792	Potri.010G077400.1|PACid:26979839	0.111216
Potri.005G231300.1|PACid:27027792	Potri.016G084400.1|PACid:27012032	0.111053
Potri.004G069400.1|PACid:26990890	Potri.005G231300.1|PACid:27027792	0.111035
Potri.005G231300.1|PACid:27027792	Potri.015G137000.1|PACid:27017580	0.111006
Potri.005G231300.1|PACid:27027792	Potri.019G131900.1|PACid:27026185	0.110923
Potri.005G231300.1|PACid:27027792	Potri.008G123600.1|PACid:27036726	0.11079
Potri.003G161200.1|PACid:26997968	Potri.005G231300.1|PACid:27027792	0.110587
Potri.005G231300.1|PACid:27027792	Potri.006G121900.1|PACid:27008497	0.110582
Potri.005G231300.1|PACid:27027792	Potri.010G101700.1|PACid:26978671	0.110552
Potri.005G231300.1|PACid:27027792	Potri.013G019600.1|PACid:26993583	0.110469
Potri.005G231300.1|PACid:27027792	Potri.013G026000.1|PACid:26993659	0.110447
Potri.005G231300.1|PACid:27027792	Potri.009G163900.1|PACid:26987116	0.110423
Potri.005G231300.1|PACid:27027792	Potri.012G126400.1|PACid:27048760	0.110307
Potri.005G231300.1|PACid:27027792	Potri.011G091100.1|PACid:27001246	0.11029
Potri.005G231300.1|PACid:27027792	Potri.018G003700.1|PACid:27011345	0.110251
Potri.005G231300.1|PACid:27027792	Potri.018G003700.11|PACid:27011347	0.110251
Potri.005G231300.1|PACid:27027792	Potri.010G170900.1|PACid:26979104	0.110118
Potri.005G231300.1|PACid:27027792	Potri.018G017600.1|PACid:27009082	0.110081
Potri.005G231300.1|PACid:27027792	Potri.016G019800.1|PACid:27013838	0.110019
Potri.005G231300.1|PACid:27027792	Potri.012G100400.1|PACid:27051231	0.109991
Potri.003G128100.1|PACid:26996873	Potri.005G231300.1|PACid:27027792	0.109931
Potri.005G231300.1|PACid:27027792	Potri.016G140100.1|PACid:27013350	0.109827
Potri.001G398500.1|PACid:27043156	Potri.005G231300.1|PACid:27027792	0.10981
Potri.001G168700.1|PACid:27040823	Potri.005G231300.1|PACid:27027792	0.109808
Potri.005G231300.1|PACid:27027792	Potri.016G031100.7|PACid:27013460	0.109804
Potri.005G231300.1|PACid:27027792	Potri.016G031100.6|PACid:27013459	0.109804
Potri.005G231300.1|PACid:27027792	Potri.016G031100.5|PACid:27013458	0.109804
Potri.005G231300.1|PACid:27027792	Potri.016G031100.2|PACid:27013456	0.109804
Potri.005G231300.1|PACid:27027792	Potri.016G031100.1|PACid:27013457	0.109804
Potri.005G231300.1|PACid:27027792	Potri.008G116500.1|PACid:27036900	0.109669
Potri.001G296800.1|PACid:27041799	Potri.005G231300.1|PACid:27027792	0.109655
Potri.005G231300.1|PACid:27027792	Potri.018G023100.2|PACid:27011441	0.109576
Potri.005G231300.1|PACid:27027792	Potri.017G068600.6|PACid:26984402	0.109531
Potri.005G231300.1|PACid:27027792	Potri.017G068600.4|PACid:26984401	0.109531
Potri.005G231300.1|PACid:27027792	Potri.017G068600.1|PACid:26984403	0.109531
Potri.004G095900.1|PACid:26991840	Potri.005G231300.1|PACid:27027792	0.10951
Potri.001G129600.2|PACid:27047205	Potri.005G231300.1|PACid:27027792	0.109484
Potri.005G231300.1|PACid:27027792	Potri.008G150000.1|PACid:27036659	0.109424
Potri.005G004900.3|PACid:27029423	Potri.005G231300.1|PACid:27027792	0.109224
Potri.005G004900.1|PACid:27029424	Potri.005G231300.1|PACid:27027792	0.109224
Potri.005G231300.1|PACid:27027792	Potri.013G081600.2|PACid:26994814	0.109213
Potri.005G231300.1|PACid:27027792	Potri.017G110000.2|PACid:26983609	0.109035
Potri.005G231300.1|PACid:27027792	Potri.005G234800.1|PACid:27027455	0.108946
Potri.002G165400.1|PACid:27022256	Potri.005G231300.1|PACid:27027792	0.108902
Potri.001G322100.1|PACid:27041729	Potri.005G231300.1|PACid:27027792	0.10888
Potri.005G231300.1|PACid:27027792	Potri.014G016300.1|PACid:27034615	0.108876
Potri.005G231300.1|PACid:27027792	Potri.019G085400.1|PACid:27025893	0.108844
Potri.003G157900.1|PACid:26997861	Potri.005G231300.1|PACid:27027792	0.10876
Potri.002G014800.1|PACid:27024454	Potri.005G231300.1|PACid:27027792	0.108715
Potri.004G127400.1|PACid:26991750	Potri.005G231300.1|PACid:27027792	0.108668
Potri.005G231300.1|PACid:27027792	Potri.016G074500.1|PACid:27013732	0.108576
Potri.005G231300.1|PACid:27027792	Potri.014G024300.1|PACid:27032382	0.108442
Potri.005G231300.1|PACid:27027792	Potri.019G110400.1|PACid:27026842	0.1084
Potri.004G016700.1|PACid:26990013	Potri.005G231300.1|PACid:27027792	0.108382
Potri.005G231300.1|PACid:27027792	Potri.012G032300.1|PACid:27049491	0.10829
Potri.003G095600.1|PACid:26999167	Potri.005G231300.1|PACid:27027792	0.108126
Potri.005G231300.1|PACid:27027792	Potri.016G054900.2|PACid:27013785	0.108004
Potri.005G231300.1|PACid:27027792	Potri.010G069200.1|PACid:26980849	0.107875
Potri.003G161000.1|PACid:26996204	Potri.005G231300.1|PACid:27027792	0.107837
Potri.002G235500.2|PACid:27024498	Potri.005G231300.1|PACid:27027792	0.10778
Potri.003G147700.2|PACid:26997415	Potri.005G231300.1|PACid:27027792	0.107758
Potri.003G147700.1|PACid:26997416	Potri.005G231300.1|PACid:27027792	0.107758
Potri.004G155300.2|PACid:26990767	Potri.005G231300.1|PACid:27027792	0.107732
Potri.005G231300.1|PACid:27027792	Potri.009G019400.1|PACid:26988069	0.107628
Potri.001G472300.1|PACid:27041734	Potri.005G231300.1|PACid:27027792	0.107568
Potri.005G231300.1|PACid:27027792	Potri.009G075700.1|PACid:26986879	0.107516
Potri.002G235500.3|PACid:27024499	Potri.005G231300.1|PACid:27027792	0.1074
Potri.005G231300.1|PACid:27027792	Potri.013G030800.1|PACid:26995198	0.107337
Potri.005G231300.1|PACid:27027792	Potri.013G135600.1|PACid:26993814	0.107223
Potri.005G231300.1|PACid:27027792	Potri.016G110600.1|PACid:27012072	0.107222
Potri.005G231300.1|PACid:27027792	Potri.016G024500.1|PACid:27012893	0.107145
Potri.001G121900.1|PACid:27041781	Potri.005G231300.1|PACid:27027792	0.107093
Potri.005G231300.1|PACid:27027792	Potri.T145400.1|PACid:27003403	0.107086
Potri.005G231300.1|PACid:27027792	Potri.007G126400.1|PACid:27015374	0.106851
Potri.001G453900.1|PACid:27042572	Potri.005G231300.1|PACid:27027792	0.106566
Potri.005G231300.1|PACid:27027792	Potri.010G073400.1|PACid:26981181	0.106506
Potri.005G231300.1|PACid:27027792	Potri.011G145000.1|PACid:27002806	0.106504
Potri.005G231300.1|PACid:27027792	Potri.014G126500.1|PACid:27034883	0.106502
Potri.005G231300.1|PACid:27027792	Potri.006G237700.1|PACid:27006403	0.106493
Potri.005G231300.1|PACid:27027792	Potri.009G116000.1|PACid:26986697	0.10643
Potri.001G088200.1|PACid:27047563	Potri.005G231300.1|PACid:27027792	0.106413
Potri.005G231300.1|PACid:27027792	Potri.010G057600.1|PACid:26980047	0.106324
Potri.001G053800.1|PACid:27044860	Potri.005G231300.1|PACid:27027792	0.106289
Potri.005G231300.1|PACid:27027792	Potri.010G071700.1|PACid:26979756	0.106241
Potri.005G231300.1|PACid:27027792	Potri.018G105500.1|PACid:27009541	0.106232
Potri.004G191800.1|PACid:26992817	Potri.005G231300.1|PACid:27027792	0.106229
Potri.005G231300.1|PACid:27027792	Potri.014G160000.1|PACid:27033641	0.106076
Potri.005G231300.1|PACid:27027792	Potri.006G059300.2|PACid:27007915	0.10606
Potri.005G231300.1|PACid:27027792	Potri.006G059300.1|PACid:27007914	0.10606
Potri.003G049600.1|PACid:26997150	Potri.005G231300.1|PACid:27027792	0.105998
Potri.005G231300.1|PACid:27027792	Potri.014G172000.2|PACid:27032073	0.105971
Potri.001G324300.1|PACid:27043192	Potri.005G231300.1|PACid:27027792	0.105928
Potri.005G231300.1|PACid:27027792	Potri.T072500.1|PACid:27035657	0.105694
Potri.005G231300.1|PACid:27027792	Potri.016G143500.1|PACid:27013852	0.105667
Potri.001G150700.1|PACid:27045196	Potri.005G231300.1|PACid:27027792	0.105654

## Sheet: Potri.005G082000.1
fromNode	toNode	weight
Potri.005G082000.1|PACid:27029201	Potri.011G146900.2|PACid:27002564	0.275609
Potri.005G082000.1|PACid:27029201	Potri.011G146900.1|PACid:27002565	0.275609
Potri.005G082000.1|PACid:27029201	Potri.012G037300.1|PACid:27049591	0.266081
Potri.005G082000.1|PACid:27029201	Potri.014G197500.1|PACid:27034819	0.263167
Potri.005G082000.1|PACid:27029201	Potri.014G070800.1|PACid:27033427	0.262926
Potri.001G142800.1|PACid:27045967	Potri.005G082000.1|PACid:27029201	0.262028
Potri.005G082000.1|PACid:27029201	Potri.007G024400.1|PACid:27016173	0.261985
Potri.005G082000.1|PACid:27029201	Potri.018G000900.1|PACid:27010744	0.257076
Potri.002G039500.1|PACid:27023150	Potri.005G082000.1|PACid:27029201	0.254436
Potri.005G082000.1|PACid:27029201	Potri.014G021800.1|PACid:27034246	0.252866
Potri.005G082000.1|PACid:27029201	Potri.012G137300.1|PACid:27051245	0.248086
Potri.005G082000.1|PACid:27029201	Potri.008G061800.1|PACid:27036374	0.24774
Potri.001G330500.1|PACid:27042086	Potri.005G082000.1|PACid:27029201	0.244771
Potri.005G082000.1|PACid:27029201	Potri.011G040800.1|PACid:27002555	0.244051
Potri.001G128500.1|PACid:27043879	Potri.005G082000.1|PACid:27029201	0.243855
Potri.005G082000.1|PACid:27029201	Potri.009G075100.1|PACid:26986222	0.243846
Potri.005G082000.1|PACid:27029201	Potri.019G063200.1|PACid:27026975	0.24335
Potri.005G082000.1|PACid:27029201	Potri.010G243500.1|PACid:26979623	0.242339
Potri.003G167400.1|PACid:26999858	Potri.005G082000.1|PACid:27029201	0.241764
Potri.005G082000.1|PACid:27029201	Potri.006G183200.1|PACid:27007368	0.241511
Potri.003G125800.2|PACid:26999134	Potri.005G082000.1|PACid:27029201	0.241459
Potri.003G103100.1|PACid:26999025	Potri.005G082000.1|PACid:27029201	0.240566
Potri.003G088800.1|PACid:27000260	Potri.005G082000.1|PACid:27029201	0.240359
Potri.005G082000.1|PACid:27029201	Potri.007G046100.1|PACid:27014595	0.240029
Potri.005G082000.1|PACid:27029201	Potri.009G095800.1|PACid:26987299	0.239047
Potri.001G102600.1|PACid:27041234	Potri.005G082000.1|PACid:27029201	0.238978
Potri.005G082000.1|PACid:27029201	Potri.006G227400.1|PACid:27004514	0.238721
Potri.005G037400.1|PACid:27028239	Potri.005G082000.1|PACid:27029201	0.238621
Potri.005G082000.1|PACid:27029201	Potri.013G047900.1|PACid:26995733	0.23819
Potri.005G082000.1|PACid:27029201	Potri.006G123400.1|PACid:27006151	0.238068
Potri.001G389400.1|PACid:27045577	Potri.005G082000.1|PACid:27029201	0.237476
Potri.003G116500.2|PACid:26996451	Potri.005G082000.1|PACid:27029201	0.236878
Potri.005G082000.1|PACid:27029201	Potri.018G035500.1|PACid:27009413	0.236754
Potri.005G082000.1|PACid:27029201	Potri.012G089600.1|PACid:27049179	0.235953
Potri.005G082000.1|PACid:27029201	Potri.015G125100.1|PACid:27019539	0.235688
Potri.004G235800.1|PACid:26989272	Potri.005G082000.1|PACid:27029201	0.230962
Potri.005G082000.1|PACid:27029201	Potri.016G133800.1|PACid:27011793	0.230117
Potri.005G082000.1|PACid:27029201	Potri.007G004700.1|PACid:27015401	0.229618
Potri.001G036700.1|PACid:27045683	Potri.005G082000.1|PACid:27029201	0.228782
Potri.003G091300.1|PACid:26996826	Potri.005G082000.1|PACid:27029201	0.228357
Potri.001G121300.1|PACid:27045856	Potri.005G082000.1|PACid:27029201	0.227798
Potri.005G082000.1|PACid:27029201	Potri.016G134600.1|PACid:27013825	0.22741
Potri.005G082000.1|PACid:27029201	Potri.017G069500.1|PACid:26985282	0.227128
Potri.003G072400.1|PACid:26999165	Potri.005G082000.1|PACid:27029201	0.226423
Potri.005G082000.1|PACid:27029201	Potri.006G010300.1|PACid:27005334	0.226219
Potri.001G388600.1|PACid:27046636	Potri.005G082000.1|PACid:27029201	0.22554
Potri.005G082000.1|PACid:27029201	Potri.015G066200.2|PACid:27017135	0.225145
Potri.005G082000.1|PACid:27029201	Potri.006G102500.1|PACid:27007357	0.225135
Potri.004G019300.1|PACid:26989159	Potri.005G082000.1|PACid:27029201	0.225043
Potri.002G013400.2|PACid:27024451	Potri.005G082000.1|PACid:27029201	0.224889
Potri.005G082000.1|PACid:27029201	Potri.010G130600.1|PACid:26978996	0.224301
Potri.005G082000.1|PACid:27029201	Potri.005G093200.1|PACid:27031680	0.223542
Potri.005G082000.1|PACid:27029201	Potri.014G028500.1|PACid:27034431	0.223397
Potri.005G082000.1|PACid:27029201	Potri.014G043100.1|PACid:27035565	0.223116
Potri.005G082000.1|PACid:27029201	Potri.012G093300.1|PACid:27049300	0.223
Potri.003G065400.1|PACid:26997089	Potri.005G082000.1|PACid:27029201	0.222652
Potri.003G191200.1|PACid:26997583	Potri.005G082000.1|PACid:27029201	0.222624
Potri.005G082000.1|PACid:27029201	Potri.013G019900.1|PACid:26993338	0.222192
Potri.005G082000.1|PACid:27029201	Potri.015G003100.4|PACid:27017532	0.220683
Potri.005G082000.1|PACid:27029201	Potri.015G003100.3|PACid:27017531	0.220683
Potri.005G082000.1|PACid:27029201	Potri.015G097000.1|PACid:27018461	0.219958
Potri.005G082000.1|PACid:27029201	Potri.016G058800.1|PACid:27012232	0.219365
Potri.004G196100.1|PACid:26990697	Potri.005G082000.1|PACid:27029201	0.219354
Potri.005G082000.1|PACid:27029201	Potri.010G053800.1|PACid:26981236	0.217937
Potri.005G082000.1|PACid:27029201	Potri.013G157900.1|PACid:26995616	0.217862
Potri.005G082000.1|PACid:27029201	Potri.013G157900.2|PACid:26995615	0.217832
Potri.005G082000.1|PACid:27029201	Potri.014G127000.1|PACid:27034976	0.217535
Potri.005G082000.1|PACid:27029201	Potri.015G062300.1|PACid:27018139	0.21714
Potri.001G422500.1|PACid:27040135	Potri.005G082000.1|PACid:27029201	0.216847
Potri.005G082000.1|PACid:27029201	Potri.015G148200.1|PACid:27019031	0.21677
Potri.005G082000.1|PACid:27029201	Potri.009G119900.2|PACid:26987771	0.216426
Potri.005G082000.1|PACid:27029201	Potri.009G119900.1|PACid:26987770	0.216426
Potri.003G216300.1|PACid:26998279	Potri.005G082000.1|PACid:27029201	0.216132
Potri.005G082000.1|PACid:27029201	Potri.010G083000.1|PACid:26981113	0.215662
Potri.005G082000.1|PACid:27029201	Potri.019G084500.1|PACid:27025500	0.215422
Potri.005G082000.1|PACid:27029201	Potri.012G137800.1|PACid:27048901	0.215213
Potri.005G082000.1|PACid:27029201	Potri.019G041500.1|PACid:27025417	0.214894
Potri.005G082000.1|PACid:27029201	Potri.009G013900.1|PACid:26986010	0.214566
Potri.001G098300.1|PACid:27046231	Potri.005G082000.1|PACid:27029201	0.214304
Potri.005G082000.1|PACid:27029201	Potri.018G041700.1|PACid:27009329	0.213827
Potri.005G082000.1|PACid:27029201	Potri.008G120200.1|PACid:27039710	0.211658
Potri.003G116900.1|PACid:26997283	Potri.005G082000.1|PACid:27029201	0.210945
Potri.001G436800.1|PACid:27046771	Potri.005G082000.1|PACid:27029201	0.210847
Potri.002G147700.1|PACid:27022615	Potri.005G082000.1|PACid:27029201	0.210541
Potri.005G082000.1|PACid:27029201	Potri.005G223300.1|PACid:27028903	0.210412
Potri.005G082000.1|PACid:27029201	Potri.008G170100.1|PACid:27038533	0.210395
Potri.001G124500.4|PACid:27046981	Potri.005G082000.1|PACid:27029201	0.210328
Potri.001G124500.3|PACid:27046983	Potri.005G082000.1|PACid:27029201	0.210328
Potri.001G124500.2|PACid:27046982	Potri.005G082000.1|PACid:27029201	0.210328
Potri.001G124500.1|PACid:27046984	Potri.005G082000.1|PACid:27029201	0.210328
Potri.001G447400.1|PACid:27040567	Potri.005G082000.1|PACid:27029201	0.209687
Potri.005G082000.1|PACid:27029201	Potri.010G054100.1|PACid:26980725	0.20928
Potri.005G082000.1|PACid:27029201	Potri.010G218400.1|PACid:26982737	0.209152
Potri.005G082000.1|PACid:27029201	Potri.016G101000.1|PACid:27013702	0.208802
Potri.001G085900.1|PACid:27045146	Potri.005G082000.1|PACid:27029201	0.208618
Potri.001G101100.2|PACid:27042342	Potri.005G082000.1|PACid:27029201	0.207855
Potri.001G101100.1|PACid:27042341	Potri.005G082000.1|PACid:27029201	0.207855
Potri.003G091700.1|PACid:26999099	Potri.005G082000.1|PACid:27029201	0.207779
Potri.005G082000.1|PACid:27029201	Potri.008G158300.2|PACid:27039336	0.207336
Potri.005G082000.1|PACid:27029201	Potri.008G158300.1|PACid:27039335	0.207336
Potri.001G071500.1|PACid:27041521	Potri.005G082000.1|PACid:27029201	0.206725
Potri.005G082000.1|PACid:27029201	Potri.016G024000.1|PACid:27011573	0.206443
Potri.005G082000.1|PACid:27029201	Potri.011G099200.1|PACid:27000816	0.206076
Potri.005G082000.1|PACid:27029201	Potri.010G080400.1|PACid:26978857	0.205269
Potri.001G266900.1|PACid:27047899	Potri.005G082000.1|PACid:27029201	0.205061
Potri.005G082000.1|PACid:27029201	Potri.007G019900.1|PACid:27016027	0.204546
Potri.005G082000.1|PACid:27029201	Potri.007G019900.1|PACid:27016027	0.204546
Potri.005G082000.1|PACid:27029201	Potri.006G261200.1|PACid:27006725	0.20451
Potri.005G082000.1|PACid:27029201	Potri.019G086100.1|PACid:27026105	0.204418
Potri.005G082000.1|PACid:27029201	Potri.014G056800.1|PACid:27035043	0.204049
Potri.005G082000.1|PACid:27029201	Potri.018G085000.1|PACid:27009506	0.203267
Potri.001G130800.3|PACid:27045077	Potri.005G082000.1|PACid:27029201	0.203209
Potri.005G082000.1|PACid:27029201	Potri.016G034800.1|PACid:27012591	0.20316
Potri.005G082000.1|PACid:27029201	Potri.007G085700.3|PACid:27016794	0.202792
Potri.005G082000.1|PACid:27029201	Potri.007G085700.2|PACid:27016796	0.202792
Potri.005G082000.1|PACid:27029201	Potri.007G085700.1|PACid:27016795	0.202792
Potri.005G082000.1|PACid:27029201	Potri.007G085700.1|PACid:27016795	0.202792
Potri.005G082000.1|PACid:27029201	Potri.005G211900.1|PACid:27028421	0.202386
Potri.005G082000.1|PACid:27029201	Potri.012G132100.1|PACid:27050711	0.20235
Potri.005G082000.1|PACid:27029201	Potri.015G042300.1|PACid:27018190	0.201935
Potri.002G129500.1|PACid:27021594	Potri.005G082000.1|PACid:27029201	0.201469
Potri.005G082000.1|PACid:27029201	Potri.007G020200.1|PACid:27016439	0.201464
Potri.005G082000.1|PACid:27029201	Potri.007G032900.1|PACid:27014479	0.201357
Potri.005G082000.1|PACid:27029201	Potri.T021800.1|PACid:26988997	0.201334
Potri.005G082000.1|PACid:27029201	Potri.018G040800.1|PACid:27011275	0.201194
Potri.005G082000.1|PACid:27029201	Potri.019G075800.1|PACid:27026619	0.20093
Potri.005G082000.1|PACid:27029201	Potri.006G128000.1|PACid:27007344	0.200171
Potri.005G082000.1|PACid:27029201	Potri.007G032300.1|PACid:27015384	0.200014
Potri.001G010300.1|PACid:27043755	Potri.005G082000.1|PACid:27029201	0.199112
Potri.005G082000.1|PACid:27029201	Potri.013G027700.1|PACid:26994174	0.198931
Potri.005G082000.1|PACid:27029201	Potri.T111900.1|PACid:27027083	0.198724
Potri.005G082000.1|PACid:27029201	Potri.007G030800.1|PACid:27015746	0.198189
Potri.005G082000.1|PACid:27029201	Potri.017G075800.1|PACid:26984877	0.198019
Potri.001G312600.1|PACid:27043390	Potri.005G082000.1|PACid:27029201	0.197623
Potri.005G082000.1|PACid:27029201	Potri.010G024200.1|PACid:26978572	0.197445
Potri.005G082000.1|PACid:27029201	Potri.008G177900.2|PACid:27039746	0.197293
Potri.005G082000.1|PACid:27029201	Potri.010G172700.1|PACid:26978637	0.197106
Potri.005G082000.1|PACid:27029201	Potri.018G017400.1|PACid:27008957	0.196959
Potri.005G082000.1|PACid:27029201	Potri.007G103200.1|PACid:27017073	0.195679
Potri.005G082000.1|PACid:27029201	Potri.006G058800.1|PACid:27006529	0.195518
Potri.005G082000.1|PACid:27029201	Potri.010G003000.1|PACid:26980578	0.195087
Potri.001G447300.1|PACid:27044779	Potri.005G082000.1|PACid:27029201	0.194983
Potri.005G082000.1|PACid:27029201	Potri.011G047200.1|PACid:27002077	0.194911
Potri.005G082000.1|PACid:27029201	Potri.008G220900.1|PACid:27035921	0.194553
Potri.005G082000.1|PACid:27029201	Potri.008G081600.1|PACid:27035902	0.194521
Potri.001G146800.1|PACid:27041728	Potri.005G082000.1|PACid:27029201	0.194453
Potri.005G082000.1|PACid:27029201	Potri.014G087200.1|PACid:27034772	0.194368
Potri.005G082000.1|PACid:27029201	Potri.008G114500.1|PACid:27035819	0.194219
Potri.003G155200.1|PACid:26998446	Potri.005G082000.1|PACid:27029201	0.19418
Potri.005G082000.1|PACid:27029201	Potri.009G151000.1|PACid:26986991	0.193605
Potri.001G172300.1|PACid:27041208	Potri.005G082000.1|PACid:27029201	0.193122
Potri.005G082000.1|PACid:27029201	Potri.018G075000.4|PACid:27009839	0.193086
Potri.005G082000.1|PACid:27029201	Potri.018G075000.1|PACid:27009840	0.193086
Potri.005G082000.1|PACid:27029201	Potri.014G101600.1|PACid:27035518	0.192594
Potri.001G061900.1|PACid:27043055	Potri.005G082000.1|PACid:27029201	0.192518
Potri.005G082000.1|PACid:27029201	Potri.T035400.1|PACid:27027059	0.192354
Potri.004G191400.1|PACid:26989921	Potri.005G082000.1|PACid:27029201	0.192335
Potri.005G082000.1|PACid:27029201	Potri.011G145700.1|PACid:27002727	0.192306
Potri.005G082000.1|PACid:27029201	Potri.009G070000.1|PACid:26986812	0.191761
Potri.005G082000.1|PACid:27029201	Potri.019G125900.1|PACid:27025720	0.191623
Potri.005G063400.1|PACid:27029742	Potri.005G082000.1|PACid:27029201	0.191185
Potri.005G082000.1|PACid:27029201	Potri.006G010200.1|PACid:27006664	0.191134
Potri.002G236700.1|PACid:27021182	Potri.005G082000.1|PACid:27029201	0.190466
Potri.005G082000.1|PACid:27029201	Potri.009G025200.1|PACid:26988480	0.189546
Potri.005G082000.1|PACid:27029201	Potri.016G053600.1|PACid:27012808	0.189324
Potri.005G082000.1|PACid:27029201	Potri.010G145400.1|PACid:26979945	0.188865
Potri.004G089700.1|PACid:26989422	Potri.005G082000.1|PACid:27029201	0.188339
Potri.005G082000.1|PACid:27029201	Potri.T102300.1|PACid:27035649	0.187441
Potri.005G082000.1|PACid:27029201	Potri.011G063900.1|PACid:27002405	0.187441
Potri.005G082000.1|PACid:27029201	Potri.T099300.1|PACid:27014335	0.187037
Potri.005G082000.1|PACid:27029201	Potri.008G079500.1|PACid:27039025	0.186832
Potri.005G082000.1|PACid:27029201	Potri.016G102600.1|PACid:27012956	0.185992
Potri.005G082000.1|PACid:27029201	Potri.010G098900.1|PACid:26978783	0.185715
Potri.004G185100.1|PACid:26992256	Potri.005G082000.1|PACid:27029201	0.185648
Potri.005G082000.1|PACid:27029201	Potri.005G100900.1|PACid:27028889	0.18559
Potri.001G087900.2|PACid:27040968	Potri.005G082000.1|PACid:27029201	0.184931
Potri.005G082000.1|PACid:27029201	Potri.010G221400.1|PACid:26979129	0.184904
Potri.005G082000.1|PACid:27029201	Potri.009G159700.1|PACid:26986911	0.184895
Potri.002G248500.1|PACid:27022625	Potri.005G082000.1|PACid:27029201	0.184775
Potri.005G082000.1|PACid:27029201	Potri.018G131200.1|PACid:27010266	0.184699
Potri.005G082000.1|PACid:27029201	Potri.007G122100.1|PACid:27016591	0.184592
Potri.005G082000.1|PACid:27029201	Potri.010G211700.1|PACid:26980714	0.184076
Potri.005G074500.1|PACid:27027410	Potri.005G082000.1|PACid:27029201	0.183206
Potri.005G082000.1|PACid:27029201	Potri.007G126600.1|PACid:27014594	0.183093
Potri.005G082000.1|PACid:27029201	Potri.010G247400.1|PACid:26979950	0.182846
Potri.005G082000.1|PACid:27029201	Potri.T022300.1|PACid:26988974	0.181956
Potri.004G086700.1|PACid:26989245	Potri.005G082000.1|PACid:27029201	0.18137
Potri.005G082000.1|PACid:27029201	Potri.011G101100.1|PACid:27002257	0.181357
Potri.005G082000.1|PACid:27029201	Potri.014G043200.1|PACid:27033243	0.181289
Potri.003G200700.1|PACid:27000052	Potri.005G082000.1|PACid:27029201	0.181214
Potri.005G082000.1|PACid:27029201	Potri.T119500.1|PACid:27014126	0.180932
Potri.001G075600.3|PACid:27044130	Potri.005G082000.1|PACid:27029201	0.180527
Potri.001G075600.2|PACid:27044131	Potri.005G082000.1|PACid:27029201	0.180527
Potri.003G059200.1|PACid:26998824	Potri.005G082000.1|PACid:27029201	0.18037
Potri.001G275600.1|PACid:27045299	Potri.005G082000.1|PACid:27029201	0.179201
Potri.005G082000.1|PACid:27029201	Potri.015G080600.1|PACid:27017768	0.178486
Potri.005G082000.1|PACid:27029201	Potri.008G074800.1|PACid:27037265	0.178138
Potri.001G087900.1|PACid:27040967	Potri.005G082000.1|PACid:27029201	0.178117
Potri.005G082000.1|PACid:27029201	Potri.013G131200.2|PACid:26994481	0.177935
Potri.005G082000.1|PACid:27029201	Potri.013G131200.1|PACid:26994480	0.177932
Potri.005G082000.1|PACid:27029201	Potri.006G128200.1|PACid:27006032	0.17781
Potri.005G082000.1|PACid:27029201	Potri.013G111600.1|PACid:26995896	0.1778
Potri.005G082000.1|PACid:27029201	Potri.010G222100.1|PACid:26980921	0.177321
Potri.001G188000.1|PACid:27041311	Potri.005G082000.1|PACid:27029201	0.177175
Potri.005G082000.1|PACid:27029201	Potri.016G102900.1|PACid:27013033	0.177108
Potri.005G082000.1|PACid:27029201	Potri.014G025600.1|PACid:27033586	0.176903
Potri.005G082000.1|PACid:27029201	Potri.011G070000.1|PACid:27002677	0.176866
Potri.005G082000.1|PACid:27029201	Potri.015G062300.2|PACid:27018140	0.17686
Potri.005G082000.1|PACid:27029201	Potri.013G062000.1|PACid:26994417	0.176716
Potri.005G082000.1|PACid:27029201	Potri.005G117500.1|PACid:27031016	0.176364
Potri.005G082000.1|PACid:27029201	Potri.006G094700.1|PACid:27007171	0.176235
Potri.005G082000.1|PACid:27029201	Potri.006G129900.1|PACid:27005923	0.176221
Potri.001G130800.2|PACid:27045076	Potri.005G082000.1|PACid:27029201	0.175973
Potri.005G082000.1|PACid:27029201	Potri.T121500.1|PACid:26996189	0.175445
Potri.005G082000.1|PACid:27029201	Potri.006G245000.1|PACid:27008448	0.175245
Potri.005G082000.1|PACid:27029201	Potri.014G100600.1|PACid:27034959	0.175069
Potri.003G008600.1|PACid:26998607	Potri.005G082000.1|PACid:27029201	0.175024
Potri.005G082000.1|PACid:27029201	Potri.T119800.1|PACid:27014129	0.174929
Potri.005G082000.1|PACid:27029201	Potri.009G040900.1|PACid:26987590	0.174712
Potri.005G082000.1|PACid:27029201	Potri.T171900.1|PACid:27000481	0.17409
Potri.005G082000.1|PACid:27029201	Potri.006G207400.1|PACid:27005596	0.173244
Potri.004G203400.4|PACid:26992759	Potri.005G082000.1|PACid:27029201	0.172837
Potri.004G203400.3|PACid:26992760	Potri.005G082000.1|PACid:27029201	0.172837
Potri.004G070900.1|PACid:26991588	Potri.005G082000.1|PACid:27029201	0.170712
Potri.004G101800.1|PACid:26991292	Potri.005G082000.1|PACid:27029201	0.170646
Potri.005G082000.1|PACid:27029201	Potri.006G023600.1|PACid:27008352	0.170602
Potri.005G035200.2|PACid:27028810	Potri.005G082000.1|PACid:27029201	0.170512
Potri.005G082000.1|PACid:27029201	Potri.018G066400.1|PACid:27010269	0.170054
Potri.005G082000.1|PACid:27029201	Potri.012G105700.1|PACid:27049503	0.17002
Potri.005G082000.1|PACid:27029201	Potri.007G128600.1|PACid:27014418	0.169953
Potri.005G082000.1|PACid:27029201	Potri.005G135300.1|PACid:27030767	0.169434
Potri.001G115200.1|PACid:27041884	Potri.005G082000.1|PACid:27029201	0.16903
Potri.005G082000.1|PACid:27029201	Potri.006G113800.1|PACid:27004121	0.168778
Potri.005G082000.1|PACid:27029201	Potri.T112000.1|PACid:27027084	0.168648
Potri.005G082000.1|PACid:27029201	Potri.010G201200.1|PACid:26978811	0.168514
Potri.005G082000.1|PACid:27029201	Potri.013G029800.1|PACid:26996078	0.168188
Potri.005G082000.1|PACid:27029201	Potri.016G022500.1|PACid:27012003	0.167961
Potri.001G232900.1|PACid:27042259	Potri.005G082000.1|PACid:27029201	0.167897
Potri.003G214500.1|PACid:26996721	Potri.005G082000.1|PACid:27029201	0.166565
Potri.005G082000.1|PACid:27029201	Potri.007G126600.2|PACid:27014593	0.165851
Potri.001G036600.1|PACid:27047891	Potri.005G082000.1|PACid:27029201	0.165494
Potri.005G082000.1|PACid:27029201	Potri.012G131500.1|PACid:27050068	0.165372
Potri.005G082000.1|PACid:27029201	Potri.017G122900.4|PACid:26985545	0.165144
Potri.001G084200.1|PACid:27044222	Potri.005G082000.1|PACid:27029201	0.164973
Potri.005G082000.1|PACid:27029201	Potri.017G101400.1|PACid:26983316	0.164876
Potri.001G134300.1|PACid:27047864	Potri.005G082000.1|PACid:27029201	0.164791
Potri.003G095700.4|PACid:26999888	Potri.005G082000.1|PACid:27029201	0.164509
Potri.003G095700.3|PACid:26999891	Potri.005G082000.1|PACid:27029201	0.164509
Potri.003G095700.2|PACid:26999890	Potri.005G082000.1|PACid:27029201	0.164509
Potri.003G095700.1|PACid:26999889	Potri.005G082000.1|PACid:27029201	0.164509
Potri.005G082000.1|PACid:27029201	Potri.017G100900.1|PACid:26985433	0.16444
Potri.005G082000.1|PACid:27029201	Potri.006G053600.1|PACid:27008536	0.164339
Potri.005G082000.1|PACid:27029201	Potri.005G240100.1|PACid:27028275	0.163669
Potri.005G082000.1|PACid:27029201	Potri.013G044500.1|PACid:26995543	0.1636
Potri.005G082000.1|PACid:27029201	Potri.008G130100.1|PACid:27036372	0.162978
Potri.004G134800.1|PACid:26990956	Potri.005G082000.1|PACid:27029201	0.162715
Potri.003G177700.1|PACid:26998348	Potri.005G082000.1|PACid:27029201	0.162399
Potri.005G082000.1|PACid:27029201	Potri.010G211900.1|PACid:26981395	0.161973
Potri.005G082000.1|PACid:27029201	Potri.016G049200.1|PACid:27012910	0.161826
Potri.005G082000.1|PACid:27029201	Potri.006G277800.2|PACid:27006180	0.161782
Potri.002G204400.2|PACid:27021199	Potri.005G082000.1|PACid:27029201	0.16135
Potri.005G082000.1|PACid:27029201	Potri.T022400.1|PACid:26988969	0.161282
Potri.003G134400.1|PACid:26997512	Potri.005G082000.1|PACid:27029201	0.16125
Potri.005G082000.1|PACid:27029201	Potri.007G008900.1|PACid:27015927	0.160684
Potri.002G187500.5|PACid:27022969	Potri.005G082000.1|PACid:27029201	0.160481
Potri.005G082000.1|PACid:27029201	Potri.016G041300.1|PACid:27012677	0.160477
Potri.005G082000.1|PACid:27029201	Potri.T010500.1|PACid:27051413	0.160065
Potri.005G082000.1|PACid:27029201	Potri.017G122900.1|PACid:26985544	0.159506
Potri.005G082000.1|PACid:27029201	Potri.T121600.1|PACid:26996188	0.159371
Potri.002G185300.1|PACid:27023874	Potri.005G082000.1|PACid:27029201	0.159269
Potri.005G082000.1|PACid:27029201	Potri.006G074400.1|PACid:27008446	0.159177
Potri.001G080700.1|PACid:27044300	Potri.005G082000.1|PACid:27029201	0.158711
Potri.005G082000.1|PACid:27029201	Potri.013G013000.1|PACid:26995456	0.158663
Potri.005G082000.1|PACid:27029201	Potri.016G027700.1|PACid:27013927	0.158281
Potri.001G304800.1|PACid:27040299	Potri.005G082000.1|PACid:27029201	0.15741
Potri.005G082000.1|PACid:27029201	Potri.015G003600.1|PACid:27019001	0.157275
Potri.001G067700.2|PACid:27046978	Potri.005G082000.1|PACid:27029201	0.15685
Potri.002G098300.1|PACid:27021444	Potri.005G082000.1|PACid:27029201	0.156017
Potri.005G082000.1|PACid:27029201	Potri.007G079900.2|PACid:27014621	0.155964
Potri.002G094700.1|PACid:27021689	Potri.005G082000.1|PACid:27029201	0.155894
Potri.005G082000.1|PACid:27029201	Potri.010G139600.1|PACid:26982028	0.155835
Potri.001G299500.1|PACid:27044485	Potri.005G082000.1|PACid:27029201	0.155158
Potri.005G082000.1|PACid:27029201	Potri.006G137300.1|PACid:27005286	0.154285
Potri.002G031200.1|PACid:27020919	Potri.005G082000.1|PACid:27029201	0.15415
Potri.005G082000.1|PACid:27029201	Potri.005G257700.1|PACid:27031630	0.153927
Potri.005G082000.1|PACid:27029201	Potri.006G144100.1|PACid:27004406	0.153885
Potri.005G082000.1|PACid:27029201	Potri.009G160000.1|PACid:26988430	0.152908
Potri.005G082000.1|PACid:27029201	Potri.019G082500.1|PACid:27025615	0.152698
Potri.005G082000.1|PACid:27029201	Potri.012G059600.1|PACid:27051193	0.151867
Potri.005G082000.1|PACid:27029201	Potri.017G144500.5|PACid:26985676	0.151719
Potri.005G082000.1|PACid:27029201	Potri.017G144500.4|PACid:26985674	0.151719
Potri.005G082000.1|PACid:27029201	Potri.017G144500.1|PACid:26985675	0.151719
Potri.001G091700.1|PACid:27040411	Potri.005G082000.1|PACid:27029201	0.151119
Potri.005G082000.1|PACid:27029201	Potri.008G050700.2|PACid:27038289	0.151047
Potri.005G082000.1|PACid:27029201	Potri.019G002900.1|PACid:27025472	0.150844
Potri.001G315300.1|PACid:27045275	Potri.005G082000.1|PACid:27029201	0.15046
Potri.001G405600.1|PACid:27047760	Potri.005G082000.1|PACid:27029201	0.150256
Potri.005G082000.1|PACid:27029201	Potri.019G127300.1|PACid:27025113	0.150074
Potri.005G082000.1|PACid:27029201	Potri.005G118700.1|PACid:27031238	0.149906
Potri.005G082000.1|PACid:27029201	Potri.010G244800.2|PACid:26979063	0.149841
Potri.005G082000.1|PACid:27029201	Potri.019G124300.1|PACid:27025830	0.149596
Potri.005G082000.1|PACid:27029201	Potri.017G122000.1|PACid:26985434	0.149444
Potri.005G082000.1|PACid:27029201	Potri.015G032200.1|PACid:27017645	0.149092
Potri.005G082000.1|PACid:27029201	Potri.009G058500.1|PACid:26987919	0.14881
Potri.005G082000.1|PACid:27029201	Potri.012G140500.1|PACid:27049985	0.148624
Potri.005G082000.1|PACid:27029201	Potri.012G118800.1|PACid:27050811	0.148057
Potri.005G082000.1|PACid:27029201	Potri.012G132200.1|PACid:27050997	0.148054
Potri.005G082000.1|PACid:27029201	Potri.015G013100.2|PACid:27018138	0.147879
Potri.005G082000.1|PACid:27029201	Potri.008G139100.1|PACid:27037811	0.1462
Potri.005G082000.1|PACid:27029201	Potri.016G111000.1|PACid:27011874	0.146183
Potri.005G082000.1|PACid:27029201	Potri.008G111600.1|PACid:27038019	0.146033
Potri.001G003000.1|PACid:27045248	Potri.005G082000.1|PACid:27029201	0.145664
Potri.005G082000.1|PACid:27029201	Potri.012G122200.1|PACid:27051256	0.145459
Potri.002G196900.1|PACid:27021196	Potri.005G082000.1|PACid:27029201	0.145228
Potri.005G082000.1|PACid:27029201	Potri.006G058200.1|PACid:27006937	0.144587
Potri.005G082000.1|PACid:27029201	Potri.009G007100.1|PACid:26987238	0.144317
Potri.005G082000.1|PACid:27029201	Potri.T160800.1|PACid:27003347	0.144263
Potri.005G082000.1|PACid:27029201	Potri.007G064300.2|PACid:27014561	0.144242
Potri.005G082000.1|PACid:27029201	Potri.009G086900.1|PACid:26988765	0.144215
Potri.005G082000.1|PACid:27029201	Potri.007G064300.1|PACid:27014562	0.143512
Potri.004G217100.1|PACid:26991392	Potri.005G082000.1|PACid:27029201	0.143316
Potri.005G082000.1|PACid:27029201	Potri.006G249500.1|PACid:27004668	0.142932
Potri.005G082000.1|PACid:27029201	Potri.006G181200.1|PACid:27004492	0.142787
Potri.005G082000.1|PACid:27029201	Potri.008G139600.1|PACid:27038684	0.142768
Potri.005G082000.1|PACid:27029201	Potri.010G156600.1|PACid:26982621	0.142088
Potri.003G133300.1|PACid:26998992	Potri.005G082000.1|PACid:27029201	0.141929

## Sheet: Potri.007G085700.1
fromNode	toNode	weight
Potri.001G142800.1|PACid:27045967	Potri.007G085700.1|PACid:27016795	0.345606
Potri.003G167400.1|PACid:26999858	Potri.007G085700.1|PACid:27016795	0.328664
Potri.007G004700.1|PACid:27015401	Potri.007G085700.1|PACid:27016795	0.327243
Potri.007G085700.1|PACid:27016795	Potri.011G146900.2|PACid:27002564	0.326258
Potri.007G085700.1|PACid:27016795	Potri.011G146900.1|PACid:27002565	0.326258
Potri.005G093200.1|PACid:27031680	Potri.007G085700.1|PACid:27016795	0.324283
Potri.006G102500.1|PACid:27007357	Potri.007G085700.1|PACid:27016795	0.323523
Potri.007G085700.1|PACid:27016795	Potri.014G028500.1|PACid:27034431	0.319429
Potri.007G085700.1|PACid:27016795	Potri.012G089600.1|PACid:27049179	0.316936
Potri.006G183200.1|PACid:27007368	Potri.007G085700.1|PACid:27016795	0.316333
Potri.007G085700.1|PACid:27016795	Potri.014G021800.1|PACid:27034246	0.314494
Potri.007G085700.1|PACid:27016795	Potri.015G003100.4|PACid:27017532	0.313389
Potri.007G085700.1|PACid:27016795	Potri.015G003100.3|PACid:27017531	0.313389
Potri.006G010300.1|PACid:27005334	Potri.007G085700.1|PACid:27016795	0.313161
Potri.006G227400.1|PACid:27004514	Potri.007G085700.1|PACid:27016795	0.312987
Potri.007G024400.1|PACid:27016173	Potri.007G085700.1|PACid:27016795	0.312317
Potri.002G039500.1|PACid:27023150	Potri.007G085700.1|PACid:27016795	0.312089
Potri.004G235800.1|PACid:26989272	Potri.007G085700.1|PACid:27016795	0.311604
Potri.007G085700.1|PACid:27016795	Potri.018G000900.1|PACid:27010744	0.311537
Potri.003G091300.1|PACid:26996826	Potri.007G085700.1|PACid:27016795	0.311308
Potri.001G447400.1|PACid:27040567	Potri.007G085700.1|PACid:27016795	0.309916
Potri.007G085700.1|PACid:27016795	Potri.012G137300.1|PACid:27051245	0.309802
Potri.003G103100.1|PACid:26999025	Potri.007G085700.1|PACid:27016795	0.309125
Potri.007G085700.1|PACid:27016795	Potri.008G158300.2|PACid:27039336	0.307317
Potri.007G085700.1|PACid:27016795	Potri.008G158300.1|PACid:27039335	0.307317
Potri.003G216300.1|PACid:26998279	Potri.007G085700.1|PACid:27016795	0.305275
Potri.002G013400.2|PACid:27024451	Potri.007G085700.1|PACid:27016795	0.30391
Potri.007G085700.1|PACid:27016795	Potri.016G034800.1|PACid:27012591	0.303805
Potri.007G085700.1|PACid:27016795	Potri.015G062300.1|PACid:27018139	0.302917
Potri.007G085700.1|PACid:27016795	Potri.008G079500.1|PACid:27039025	0.30239
Potri.006G058800.1|PACid:27006529	Potri.007G085700.1|PACid:27016795	0.301933
Potri.007G085700.1|PACid:27016795	Potri.012G037300.1|PACid:27049591	0.301891
Potri.007G085700.1|PACid:27016795	Potri.017G075800.1|PACid:26984877	0.301687
Potri.007G085700.1|PACid:27016795	Potri.009G075100.1|PACid:26986222	0.301582
Potri.003G116500.2|PACid:26996451	Potri.007G085700.1|PACid:27016795	0.301514
Potri.001G330500.1|PACid:27042086	Potri.007G085700.1|PACid:27016795	0.301082
Potri.007G085700.1|PACid:27016795	Potri.012G132200.1|PACid:27050997	0.3004
Potri.007G085700.1|PACid:27016795	Potri.T035400.1|PACid:27027059	0.299759
Potri.007G085700.1|PACid:27016795	Potri.016G133800.1|PACid:27011793	0.299384
Potri.007G085700.1|PACid:27016795	Potri.019G084500.1|PACid:27025500	0.299366
Potri.007G085700.1|PACid:27016795	Potri.010G243500.1|PACid:26979623	0.298946
Potri.007G085700.1|PACid:27016795	Potri.T005600.1|PACid:26988910	0.298802
Potri.007G085700.1|PACid:27016795	Potri.010G218400.1|PACid:26982737	0.29801
Potri.005G189800.1|PACid:27030402	Potri.007G085700.1|PACid:27016795	0.29777
Potri.007G085700.1|PACid:27016795	Potri.015G134300.1|PACid:27019657	0.297599
Potri.003G116900.1|PACid:26997283	Potri.007G085700.1|PACid:27016795	0.297474
Potri.006G181200.1|PACid:27004492	Potri.007G085700.1|PACid:27016795	0.297209
Potri.001G003000.1|PACid:27045248	Potri.007G085700.1|PACid:27016795	0.296972
Potri.007G085700.1|PACid:27016795	Potri.013G157900.1|PACid:26995616	0.296529
Potri.007G085700.1|PACid:27016795	Potri.013G157900.2|PACid:26995615	0.296481
Potri.001G315300.1|PACid:27045275	Potri.007G085700.1|PACid:27016795	0.296451
Potri.007G085700.1|PACid:27016795	Potri.016G049200.1|PACid:27012910	0.294957
Potri.005G211900.1|PACid:27028421	Potri.007G085700.1|PACid:27016795	0.294673
Potri.007G085700.1|PACid:27016795	Potri.016G058800.1|PACid:27012232	0.294497
Potri.007G085700.1|PACid:27016795	Potri.017G122900.4|PACid:26985545	0.294134
Potri.007G020200.1|PACid:27016439	Potri.007G085700.1|PACid:27016795	0.29404
Potri.007G085700.1|PACid:27016795	Potri.014G197500.1|PACid:27034819	0.293876
Potri.007G085700.1|PACid:27016795	Potri.015G003600.1|PACid:27019001	0.293761
Potri.007G085700.1|PACid:27016795	Potri.015G013100.2|PACid:27018138	0.29335
Potri.007G085700.1|PACid:27016795	Potri.019G002900.1|PACid:27025472	0.293142
Potri.005G240100.1|PACid:27028275	Potri.007G085700.1|PACid:27016795	0.292965
Potri.007G085700.1|PACid:27016795	Potri.014G070800.1|PACid:27033427	0.291966
Potri.007G085700.1|PACid:27016795	Potri.017G126800.1|PACid:26983683	0.291398
Potri.005G223300.1|PACid:27028903	Potri.007G085700.1|PACid:27016795	0.291308
Potri.007G085700.1|PACid:27016795	Potri.007G085700.3|PACid:27016794	0.290517
Potri.007G085700.1|PACid:27016795	Potri.007G085700.2|PACid:27016796	0.290517
Potri.001G312600.1|PACid:27043390	Potri.007G085700.1|PACid:27016795	0.290219
Potri.007G085700.1|PACid:27016795	Potri.011G047200.1|PACid:27002077	0.289871
Potri.007G085700.1|PACid:27016795	Potri.014G033400.2|PACid:27033473	0.289478
Potri.007G085700.1|PACid:27016795	Potri.014G180500.1|PACid:27033416	0.289285
Potri.007G079900.2|PACid:27014621	Potri.007G085700.1|PACid:27016795	0.289147
Potri.007G085700.1|PACid:27016795	Potri.010G083000.1|PACid:26981113	0.288737
Potri.006G128000.1|PACid:27007344	Potri.007G085700.1|PACid:27016795	0.288538
Potri.007G085700.1|PACid:27016795	Potri.010G080400.1|PACid:26978857	0.288462
Potri.007G085700.1|PACid:27016795	Potri.011G145700.1|PACid:27002727	0.286949
Potri.007G085700.1|PACid:27016795	Potri.018G131200.1|PACid:27010266	0.286874
Potri.001G172300.1|PACid:27041208	Potri.007G085700.1|PACid:27016795	0.286789
Potri.002G177500.1|PACid:27020006	Potri.007G085700.1|PACid:27016795	0.286655
Potri.007G085700.1|PACid:27016795	Potri.009G086900.1|PACid:26988765	0.286471
Potri.006G244200.1|PACid:27004393	Potri.007G085700.1|PACid:27016795	0.286076
Potri.007G085700.1|PACid:27016795	Potri.009G013900.1|PACid:26986010	0.286017
Potri.007G085700.1|PACid:27016795	Potri.018G040500.1|PACid:27009414	0.285881
Potri.007G085700.1|PACid:27016795	Potri.009G151000.1|PACid:26986991	0.285762
Potri.001G413800.1|PACid:27040908	Potri.007G085700.1|PACid:27016795	0.285614
Potri.003G125800.2|PACid:26999134	Potri.007G085700.1|PACid:27016795	0.285465
Potri.007G085700.1|PACid:27016795	Potri.010G130600.1|PACid:26978996	0.285009
Potri.007G085700.1|PACid:27016795	Potri.018G089900.1|PACid:27010846	0.285006
Potri.005G135300.1|PACid:27030767	Potri.007G085700.1|PACid:27016795	0.28496
Potri.007G085700.1|PACid:27016795	Potri.018G026800.2|PACid:27011081	0.284673
Potri.007G085700.1|PACid:27016795	Potri.010G074200.1|PACid:26980970	0.284342
Potri.007G085700.1|PACid:27016795	Potri.008G120200.1|PACid:27039710	0.284202
Potri.007G085700.1|PACid:27016795	Potri.014G136200.1|PACid:27034053	0.284073
Potri.007G085700.1|PACid:27016795	Potri.013G027700.1|PACid:26994174	0.283308
Potri.007G085700.1|PACid:27016795	Potri.013G000500.1|PACid:26995237	0.283247
Potri.001G422500.1|PACid:27040135	Potri.007G085700.1|PACid:27016795	0.28324
Potri.001G128500.1|PACid:27043879	Potri.007G085700.1|PACid:27016795	0.283195
Potri.007G085700.1|PACid:27016795	Potri.014G161900.1|PACid:27033059	0.282991
Potri.007G085700.1|PACid:27016795	Potri.014G127000.1|PACid:27034976	0.282929
Potri.007G085700.1|PACid:27016795	Potri.007G126600.1|PACid:27014594	0.282868
Potri.006G249500.1|PACid:27004668	Potri.007G085700.1|PACid:27016795	0.28264
Potri.003G191200.1|PACid:26997583	Potri.007G085700.1|PACid:27016795	0.282456
Potri.001G080700.1|PACid:27044300	Potri.007G085700.1|PACid:27016795	0.282373
Potri.007G085700.1|PACid:27016795	Potri.016G102900.1|PACid:27013033	0.282017
Potri.005G117500.1|PACid:27031016	Potri.007G085700.1|PACid:27016795	0.281841
Potri.001G360800.2|PACid:27040872	Potri.007G085700.1|PACid:27016795	0.281635
Potri.005G037400.1|PACid:27028239	Potri.007G085700.1|PACid:27016795	0.281346
Potri.006G123400.1|PACid:27006151	Potri.007G085700.1|PACid:27016795	0.281092
Potri.007G026000.1|PACid:27016513	Potri.007G085700.1|PACid:27016795	0.281042
Potri.007G085700.1|PACid:27016795	Potri.019G063200.1|PACid:27026975	0.280942
Potri.003G072200.1|PACid:26997838	Potri.007G085700.1|PACid:27016795	0.280884
Potri.007G085700.1|PACid:27016795	Potri.015G097000.1|PACid:27018461	0.280757
Potri.007G085700.1|PACid:27016795	Potri.T102300.1|PACid:27035649	0.280755
Potri.007G085700.1|PACid:27016795	Potri.011G063900.1|PACid:27002405	0.280755
Potri.001G102600.1|PACid:27041234	Potri.007G085700.1|PACid:27016795	0.280563
Potri.007G085700.1|PACid:27016795	Potri.018G090000.1|PACid:27010792	0.280452
Potri.007G085700.1|PACid:27016795	Potri.010G201200.1|PACid:26978811	0.280418
Potri.007G085700.1|PACid:27016795	Potri.017G113900.1|PACid:26985141	0.280071
Potri.007G085700.1|PACid:27016795	Potri.018G036800.1|PACid:27008824	0.279855
Potri.001G130800.3|PACid:27045077	Potri.007G085700.1|PACid:27016795	0.279037
Potri.007G085700.1|PACid:27016795	Potri.013G117300.1|PACid:26994107	0.278412
Potri.007G085700.1|PACid:27016795	Potri.009G155800.1|PACid:26986092	0.278402
Potri.007G085700.1|PACid:27016795	Potri.018G035500.1|PACid:27009413	0.278386
Potri.006G010200.1|PACid:27006664	Potri.007G085700.1|PACid:27016795	0.27829
Potri.007G085700.1|PACid:27016795	Potri.010G024200.1|PACid:26978572	0.27826
Potri.007G085700.1|PACid:27016795	Potri.T022400.1|PACid:26988969	0.278177
Potri.007G085700.1|PACid:27016795	Potri.016G125400.1|PACid:27012817	0.277729
Potri.007G085700.1|PACid:27016795	Potri.013G131700.1|PACid:26993988	0.277508
Potri.007G085700.1|PACid:27016795	Potri.008G139100.1|PACid:27037811	0.277477
Potri.004G217100.1|PACid:26991392	Potri.007G085700.1|PACid:27016795	0.277288
Potri.007G085700.1|PACid:27016795	Potri.012G042300.1|PACid:27049289	0.277128
Potri.003G088800.1|PACid:27000260	Potri.007G085700.1|PACid:27016795	0.276638
Potri.001G061900.1|PACid:27043055	Potri.007G085700.1|PACid:27016795	0.276548
Potri.007G085700.1|PACid:27016795	Potri.007G113700.1|PACid:27015451	0.276265
Potri.007G085700.1|PACid:27016795	Potri.016G070000.1|PACid:27012751	0.276239
Potri.007G085700.1|PACid:27016795	Potri.011G040800.1|PACid:27002555	0.276091
Potri.005G063400.1|PACid:27029742	Potri.007G085700.1|PACid:27016795	0.275961
Potri.007G085700.1|PACid:27016795	Potri.017G013500.1|PACid:26984449	0.275847
Potri.007G085700.1|PACid:27016795	Potri.014G131300.1|PACid:27034249	0.275772
Potri.007G064300.2|PACid:27014561	Potri.007G085700.1|PACid:27016795	0.275756
Potri.002G236700.1|PACid:27021182	Potri.007G085700.1|PACid:27016795	0.27564
Potri.007G085700.1|PACid:27016795	Potri.008G164500.1|PACid:27037812	0.275541
Potri.007G064300.1|PACid:27014562	Potri.007G085700.1|PACid:27016795	0.275444
Potri.007G085700.1|PACid:27016795	Potri.T121600.1|PACid:26996188	0.27532
Potri.007G085700.1|PACid:27016795	Potri.014G111900.1|PACid:27034925	0.275315
Potri.007G085700.1|PACid:27016795	Potri.T021800.1|PACid:26988997	0.274983
Potri.007G085700.1|PACid:27016795	Potri.010G006100.2|PACid:26982243	0.274943
Potri.007G085700.1|PACid:27016795	Potri.010G006100.1|PACid:26982244	0.274943
Potri.001G431700.1|PACid:27043001	Potri.007G085700.1|PACid:27016795	0.274897
Potri.001G010300.1|PACid:27043755	Potri.007G085700.1|PACid:27016795	0.274878
Potri.005G118700.1|PACid:27031238	Potri.007G085700.1|PACid:27016795	0.274802
Potri.007G085700.1|PACid:27016795	Potri.009G033100.1|PACid:26986286	0.274769
Potri.003G059200.1|PACid:26998824	Potri.007G085700.1|PACid:27016795	0.274536
Potri.007G085700.1|PACid:27016795	Potri.010G054100.1|PACid:26980725	0.274499
Potri.003G076800.1|PACid:26997957	Potri.007G085700.1|PACid:27016795	0.274341
Potri.006G128200.1|PACid:27006032	Potri.007G085700.1|PACid:27016795	0.274335
Potri.007G085700.1|PACid:27016795	Potri.017G141900.1|PACid:26984881	0.274253
Potri.007G085700.1|PACid:27016795	Potri.014G132000.2|PACid:27033778	0.274242
Potri.007G085700.1|PACid:27016795	Potri.014G132000.1|PACid:27033779	0.274242
Potri.007G085700.1|PACid:27016795	Potri.010G221400.1|PACid:26979129	0.274223
Potri.001G036600.1|PACid:27047891	Potri.007G085700.1|PACid:27016795	0.273774
Potri.001G075600.3|PACid:27044130	Potri.007G085700.1|PACid:27016795	0.273489
Potri.001G075600.2|PACid:27044131	Potri.007G085700.1|PACid:27016795	0.273489
Potri.007G085700.1|PACid:27016795	Potri.017G154000.1|PACid:26983598	0.273436
Potri.007G085700.1|PACid:27016795	Potri.010G097700.1|PACid:26980288	0.273423
Potri.007G085700.1|PACid:27016795	Potri.T121500.1|PACid:26996189	0.27329
Potri.007G085700.1|PACid:27016795	Potri.T065400.1|PACid:27014164	0.273269
Potri.007G085700.1|PACid:27016795	Potri.010G213400.1|PACid:26978925	0.27306
Potri.007G019900.1|PACid:27016027	Potri.007G085700.1|PACid:27016795	0.273033
Potri.007G019900.1|PACid:27016027	Potri.007G085700.1|PACid:27016795	0.273033
Potri.003G214500.1|PACid:26996721	Potri.007G085700.1|PACid:27016795	0.272733
Potri.007G085700.1|PACid:27016795	Potri.013G083300.1|PACid:26993380	0.272618
Potri.003G145000.1|PACid:26996886	Potri.007G085700.1|PACid:27016795	0.272469
Potri.003G103100.2|PACid:26999026	Potri.007G085700.1|PACid:27016795	0.272405
Potri.007G085700.1|PACid:27016795	Potri.016G137800.1|PACid:27013059	0.272403
Potri.001G200700.1|PACid:27045028	Potri.007G085700.1|PACid:27016795	0.272401
Potri.005G043400.2|PACid:27027508	Potri.007G085700.1|PACid:27016795	0.272315
Potri.003G072400.1|PACid:26999165	Potri.007G085700.1|PACid:27016795	0.271765
Potri.006G053600.1|PACid:27008536	Potri.007G085700.1|PACid:27016795	0.271739
Potri.007G085700.1|PACid:27016795	Potri.017G122900.1|PACid:26985544	0.271643
Potri.007G085700.1|PACid:27016795	Potri.008G170100.1|PACid:27038533	0.271393
Potri.007G085700.1|PACid:27016795	Potri.015G042300.1|PACid:27018190	0.271294
Potri.007G085700.1|PACid:27016795	Potri.007G103200.1|PACid:27017073	0.271255
Potri.003G045200.1|PACid:26998774	Potri.007G085700.1|PACid:27016795	0.271126
Potri.007G085700.1|PACid:27016795	Potri.018G075000.4|PACid:27009839	0.271077
Potri.007G085700.1|PACid:27016795	Potri.018G075000.1|PACid:27009840	0.271077
Potri.007G085700.1|PACid:27016795	Potri.014G136900.1|PACid:27034466	0.271002
Potri.007G085700.1|PACid:27016795	Potri.017G002100.1|PACid:26984852	0.270856
Potri.002G036100.1|PACid:27022354	Potri.007G085700.1|PACid:27016795	0.270854
Potri.007G085700.1|PACid:27016795	Potri.014G056800.1|PACid:27035043	0.270538
Potri.007G085700.1|PACid:27016795	Potri.018G071900.1|PACid:27011304	0.270457
Potri.001G121300.1|PACid:27045856	Potri.007G085700.1|PACid:27016795	0.270299
Potri.007G085700.1|PACid:27016795	Potri.013G044500.1|PACid:26995543	0.270247
Potri.001G115200.1|PACid:27041884	Potri.007G085700.1|PACid:27016795	0.270191
Potri.007G085700.1|PACid:27016795	Potri.010G219900.1|PACid:26981510	0.270182
Potri.007G085700.1|PACid:27016795	Potri.018G070800.1|PACid:27011095	0.26969
Potri.001G085900.1|PACid:27045146	Potri.007G085700.1|PACid:27016795	0.26949
Potri.001G157500.1|PACid:27046477	Potri.007G085700.1|PACid:27016795	0.269244
Potri.007G085700.1|PACid:27016795	Potri.011G061800.1|PACid:27001168	0.269202
Potri.007G085700.1|PACid:27016795	Potri.010G067600.1|PACid:26978323	0.269195
Potri.003G125600.1|PACid:26998822	Potri.007G085700.1|PACid:27016795	0.268556
Potri.001G130800.2|PACid:27045076	Potri.007G085700.1|PACid:27016795	0.268527
Potri.007G085700.1|PACid:27016795	Potri.014G145800.1|PACid:27033312	0.268435
Potri.004G075400.2|PACid:26989608	Potri.007G085700.1|PACid:27016795	0.268311
Potri.007G085700.1|PACid:27016795	Potri.019G026700.1|PACid:27025340	0.268093
Potri.007G067900.2|PACid:27015313	Potri.007G085700.1|PACid:27016795	0.268019
Potri.007G085700.1|PACid:27016795	Potri.016G022400.2|PACid:27011781	0.267725
Potri.003G008600.1|PACid:26998607	Potri.007G085700.1|PACid:27016795	0.267475
Potri.001G134300.1|PACid:27047864	Potri.007G085700.1|PACid:27016795	0.267338
Potri.003G074000.1|PACid:26997880	Potri.007G085700.1|PACid:27016795	0.26722
Potri.007G085700.1|PACid:27016795	Potri.016G041300.1|PACid:27012677	0.267201
Potri.007G085700.1|PACid:27016795	Potri.013G111600.1|PACid:26995896	0.267112
Potri.007G085700.1|PACid:27016795	Potri.010G172700.1|PACid:26978637	0.266735
Potri.007G059300.1|PACid:27016165	Potri.007G085700.1|PACid:27016795	0.266513
Potri.004G086700.1|PACid:26989245	Potri.007G085700.1|PACid:27016795	0.266476
Potri.007G085700.1|PACid:27016795	Potri.017G046800.1|PACid:26985127	0.26647
Potri.007G085700.1|PACid:27016795	Potri.014G093200.4|PACid:27034753	0.26626
Potri.007G085700.1|PACid:27016795	Potri.014G093200.1|PACid:27034752	0.26626
Potri.007G085700.1|PACid:27016795	Potri.010G247400.1|PACid:26979950	0.266112
Potri.003G200100.1|PACid:26999363	Potri.007G085700.1|PACid:27016795	0.266017
Potri.007G085700.1|PACid:27016795	Potri.010G116900.2|PACid:26980309	0.265974
Potri.007G085700.1|PACid:27016795	Potri.010G116900.4|PACid:26980307	0.265965
Potri.007G085700.1|PACid:27016795	Potri.010G116900.1|PACid:26980308	0.265965
Potri.004G078100.1|PACid:26992373	Potri.007G085700.1|PACid:27016795	0.265926
Potri.001G153800.1|PACid:27041759	Potri.007G085700.1|PACid:27016795	0.265923
Potri.007G085700.1|PACid:27016795	Potri.010G116900.3|PACid:26980310	0.26586
Potri.003G065400.1|PACid:26997089	Potri.007G085700.1|PACid:27016795	0.26577
Potri.007G085700.1|PACid:27016795	Potri.011G101100.1|PACid:27002257	0.265677
Potri.007G085700.1|PACid:27016795	Potri.016G022500.1|PACid:27012003	0.265423
Potri.007G085700.1|PACid:27016795	Potri.010G098900.1|PACid:26978783	0.265332
Potri.001G358800.1|PACid:27042796	Potri.007G085700.1|PACid:27016795	0.26509
Potri.007G085700.1|PACid:27016795	Potri.T160800.1|PACid:27003347	0.264755
Potri.007G085700.1|PACid:27016795	Potri.008G061800.1|PACid:27036374	0.264728
Potri.007G085700.1|PACid:27016795	Potri.010G145400.1|PACid:26979945	0.264599
Potri.007G085700.1|PACid:27016795	Potri.015G148200.1|PACid:27019031	0.264465
Potri.007G085700.1|PACid:27016795	Potri.014G016200.1|PACid:27033795	0.264291
Potri.001G452200.1|PACid:27041836	Potri.007G085700.1|PACid:27016795	0.264276
Potri.007G085700.1|PACid:27016795	Potri.013G046400.1|PACid:26993968	0.264195
Potri.007G085700.1|PACid:27016795	Potri.012G132100.1|PACid:27050711	0.264137
Potri.001G189500.1|PACid:27047828	Potri.007G085700.1|PACid:27016795	0.264015
Potri.007G085700.1|PACid:27016795	Potri.019G082700.1|PACid:27026682	0.263928
Potri.007G085700.1|PACid:27016795	Potri.018G026800.1|PACid:27011080	0.263842
Potri.001G389400.1|PACid:27045577	Potri.007G085700.1|PACid:27016795	0.263829
Potri.007G085700.1|PACid:27016795	Potri.008G139300.1|PACid:27040073	0.263819
Potri.005G257700.1|PACid:27031630	Potri.007G085700.1|PACid:27016795	0.263407
Potri.002G064000.1|PACid:27020881	Potri.007G085700.1|PACid:27016795	0.263366
Potri.007G085700.1|PACid:27016795	Potri.016G074100.1|PACid:27013106	0.263161
Potri.007G085700.1|PACid:27016795	Potri.018G085000.1|PACid:27009506	0.262971
Potri.001G300800.2|PACid:27043522	Potri.007G085700.1|PACid:27016795	0.262885
Potri.001G115800.1|PACid:27045635	Potri.007G085700.1|PACid:27016795	0.262538
Potri.007G085700.1|PACid:27016795	Potri.T039300.1|PACid:26989051	0.26241
Potri.002G020500.1|PACid:27023245	Potri.007G085700.1|PACid:27016795	0.261894
Potri.007G085700.1|PACid:27016795	Potri.018G146200.1|PACid:27010510	0.261889
Potri.007G085700.1|PACid:27016795	Potri.011G156100.7|PACid:27001670	0.261858
Potri.007G085700.1|PACid:27016795	Potri.011G156100.6|PACid:27001672	0.261858
Potri.007G085700.1|PACid:27016795	Potri.011G156100.4|PACid:27001671	0.261858
Potri.007G085700.1|PACid:27016795	Potri.011G156100.3|PACid:27001674	0.261858
Potri.007G085700.1|PACid:27016795	Potri.011G156100.2|PACid:27001673	0.261858
Potri.007G085700.1|PACid:27016795	Potri.011G156100.1|PACid:27001675	0.261858
Potri.007G085700.1|PACid:27016795	Potri.008G058200.1|PACid:27038150	0.261813
Potri.007G085700.1|PACid:27016795	Potri.009G111800.1|PACid:26985786	0.261771
Potri.006G137300.1|PACid:27005286	Potri.007G085700.1|PACid:27016795	0.261287
Potri.007G085700.1|PACid:27016795	Potri.014G025600.1|PACid:27033586	0.261239
Potri.007G085700.1|PACid:27016795	Potri.008G095600.3|PACid:27038836	0.261098
Potri.007G085700.1|PACid:27016795	Potri.008G095600.1|PACid:27038835	0.261098
Potri.003G062100.1|PACid:26997114	Potri.007G085700.1|PACid:27016795	0.260959
Potri.005G092200.1|PACid:27027328	Potri.007G085700.1|PACid:27016795	0.260949
Potri.001G090200.1|PACid:27045563	Potri.007G085700.1|PACid:27016795	0.260784
Potri.007G085700.1|PACid:27016795	Potri.017G045800.1|PACid:26983450	0.260603
Potri.001G455400.1|PACid:27040518	Potri.007G085700.1|PACid:27016795	0.260595
Potri.006G273000.1|PACid:27006959	Potri.007G085700.1|PACid:27016795	0.260551
Potri.007G085700.1|PACid:27016795	Potri.011G145200.1|PACid:27000543	0.260517
Potri.007G085700.1|PACid:27016795	Potri.T141500.1|PACid:27051322	0.260475
Potri.001G299500.1|PACid:27044485	Potri.007G085700.1|PACid:27016795	0.260469
Potri.007G085700.1|PACid:27016795	Potri.007G126600.2|PACid:27014593	0.260196
Potri.007G032300.1|PACid:27015384	Potri.007G085700.1|PACid:27016795	0.260033
Potri.007G085700.1|PACid:27016795	Potri.014G106100.2|PACid:27032098	0.259829
Potri.003G062200.1|PACid:26998557	Potri.007G085700.1|PACid:27016795	0.259827
Potri.007G085700.1|PACid:27016795	Potri.008G099100.1|PACid:27037332	0.259793
Potri.007G085700.1|PACid:27016795	Potri.015G067200.1|PACid:27019584	0.259764
Potri.007G046100.1|PACid:27014595	Potri.007G085700.1|PACid:27016795	0.259731
Potri.007G085700.1|PACid:27016795	Potri.013G062000.1|PACid:26994417	0.259658
Potri.007G085700.1|PACid:27016795	Potri.008G220900.1|PACid:27035921	0.259643
Potri.007G085700.1|PACid:27016795	Potri.008G050700.2|PACid:27038289	0.259549
Potri.007G085700.1|PACid:27016795	Potri.009G112000.2|PACid:26988650	0.2594
Potri.007G085700.1|PACid:27016795	Potri.018G040600.1|PACid:27009595	0.259371
Potri.007G085700.1|PACid:27016795	Potri.013G131200.1|PACid:26994480	0.259363
Potri.007G085700.1|PACid:27016795	Potri.013G131200.2|PACid:26994481	0.25935
Potri.005G164900.1|PACid:27029859	Potri.007G085700.1|PACid:27016795	0.259323
Potri.007G085700.1|PACid:27016795	Potri.009G112000.1|PACid:26988649	0.259303
Potri.007G085700.1|PACid:27016795	Potri.014G106100.1|PACid:27032097	0.259058
Potri.004G144600.1|PACid:26991617	Potri.007G085700.1|PACid:27016795	0.259028
Potri.006G007200.1|PACid:27005922	Potri.007G085700.1|PACid:27016795	0.259026
Potri.007G085700.1|PACid:27016795	Potri.017G101400.1|PACid:26983316	0.258916
Potri.007G085700.1|PACid:27016795	Potri.018G017400.1|PACid:27008957	0.258875
Potri.005G212000.1|PACid:27027988	Potri.007G085700.1|PACid:27016795	0.258862
Potri.001G447300.1|PACid:27044779	Potri.007G085700.1|PACid:27016795	0.258795
Potri.001G293300.1|PACid:27047549	Potri.007G085700.1|PACid:27016795	0.258663
Potri.001G293300.2|PACid:27047550	Potri.007G085700.1|PACid:27016795	0.258657
Potri.007G085700.1|PACid:27016795	Potri.009G029600.1|PACid:26988596	0.258574
Potri.001G326300.1|PACid:27040582	Potri.007G085700.1|PACid:27016795	0.258535
Potri.003G091700.1|PACid:26999099	Potri.007G085700.1|PACid:27016795	0.25813
Potri.007G085700.1|PACid:27016795	Potri.010G250300.1|PACid:26981341	0.258009
Potri.007G042200.1|PACid:27015801	Potri.007G085700.1|PACid:27016795	0.258005
Potri.006G255100.1|PACid:27008585	Potri.007G085700.1|PACid:27016795	0.257998
Potri.007G085700.1|PACid:27016795	Potri.008G104500.1|PACid:27039253	0.257831
Potri.007G019300.1|PACid:27016022	Potri.007G085700.1|PACid:27016795	0.25781
Potri.007G085700.1|PACid:27016795	Potri.019G130200.1|PACid:27025200	0.257797
Potri.007G085700.1|PACid:27016795	Potri.T107200.1|PACid:27035606	0.257756
Potri.007G085700.1|PACid:27016795	Potri.011G030900.3|PACid:27002812	0.257734
Potri.007G085700.1|PACid:27016795	Potri.018G041600.1|PACid:27009266	0.257552
Potri.001G157000.1|PACid:27044688	Potri.007G085700.1|PACid:27016795	0.257491
Potri.003G210700.1|PACid:27000255	Potri.007G085700.1|PACid:27016795	0.257386
Potri.005G019200.1|PACid:27030050	Potri.007G085700.1|PACid:27016795	0.257303
Potri.007G085700.1|PACid:27016795	Potri.013G019900.1|PACid:26993338	0.257225
Potri.001G436800.1|PACid:27046771	Potri.007G085700.1|PACid:27016795	0.257036
Potri.007G085700.1|PACid:27016795	Potri.009G087500.1|PACid:26986199	0.256984
Potri.007G085700.1|PACid:27016795	Potri.017G100900.1|PACid:26985433	0.256931
Potri.007G085700.1|PACid:27016795	Potri.010G134500.1|PACid:26979827	0.256876
Potri.007G085700.1|PACid:27016795	Potri.011G100500.1|PACid:27002785	0.256612
Potri.007G085700.1|PACid:27016795	Potri.012G093300.1|PACid:27049300	0.256567
Potri.005G074500.1|PACid:27027410	Potri.007G085700.1|PACid:27016795	0.256477
Potri.002G050300.1|PACid:27022895	Potri.007G085700.1|PACid:27016795	0.25644
Potri.001G363100.1|PACid:27046008	Potri.007G085700.1|PACid:27016795	0.256281
Potri.001G111700.3|PACid:27047973	Potri.007G085700.1|PACid:27016795	0.25577
Potri.001G111700.2|PACid:27047971	Potri.007G085700.1|PACid:27016795	0.25577
Potri.001G111700.1|PACid:27047972	Potri.007G085700.1|PACid:27016795	0.25577
Potri.007G085700.1|PACid:27016795	Potri.T010500.1|PACid:27051413	0.255689
Potri.007G085700.1|PACid:27016795	Potri.018G073900.1|PACid:27011322	0.255243
Potri.007G085700.1|PACid:27016795	Potri.T155900.1|PACid:26993310	0.255156
Potri.007G085700.1|PACid:27016795	Potri.010G183900.1|PACid:26983116	0.255153
Potri.007G085700.1|PACid:27016795	Potri.017G069500.1|PACid:26985282	0.25504
Potri.002G147700.1|PACid:27022615	Potri.007G085700.1|PACid:27016795	0.254527
Potri.007G085700.1|PACid:27016795	Potri.017G119800.1|PACid:26984573	0.25448
Potri.007G085700.1|PACid:27016795	Potri.011G001300.1|PACid:27001995	0.254343
Potri.004G191400.1|PACid:26989921	Potri.007G085700.1|PACid:27016795	0.254299
Potri.007G085700.1|PACid:27016795	Potri.014G120300.1|PACid:27034553	0.254203
Potri.007G085700.1|PACid:27016795	Potri.008G071600.1|PACid:27039981	0.254165
Potri.007G085700.1|PACid:27016795	Potri.016G111000.1|PACid:27011874	0.254118
Potri.007G072100.1|PACid:27015217	Potri.007G085700.1|PACid:27016795	0.254054
Potri.007G085700.1|PACid:27016795	Potri.014G101600.1|PACid:27035518	0.254021
Potri.002G248500.1|PACid:27022625	Potri.007G085700.1|PACid:27016795	0.253879
Potri.007G085700.1|PACid:27016795	Potri.008G110600.1|PACid:27039352	0.25354
Potri.007G085700.1|PACid:27016795	Potri.013G047900.1|PACid:26995733	0.25332
Potri.007G085700.1|PACid:27016795	Potri.010G246200.1|PACid:26980421	0.253317
Potri.003G085800.1|PACid:26998270	Potri.007G085700.1|PACid:27016795	0.25331
Potri.005G035200.2|PACid:27028810	Potri.007G085700.1|PACid:27016795	0.25331
Potri.007G085700.1|PACid:27016795	Potri.008G190500.1|PACid:27038676	0.25329
Potri.007G085700.1|PACid:27016795	Potri.015G114400.1|PACid:27018641	0.253236
Potri.005G211800.1|PACid:27031057	Potri.007G085700.1|PACid:27016795	0.253077
